# Supplementary material for: Ribosome-Associated Mba1 Escorts Cox2 from Insertion Machinery to Maturing Assembly Intermediates
Source: Mol Cell Biol. 2016 Oct 28;36(22):2782–93. doi: 10.1128/MCB.00361-16 (PMC5086520; doi:10.1128/MCB.00361-16)
Supplement: Supplemental material [file MCB.00361-16_zmb999101339so2.xlsx]

## Sheet: Legend & Column Headers
	Supplemental Table S1. Results of SILAC-based quantitative MS analyses of affinity-purified Cox20 complexes. Cox20 complexes were affinity-purified from differentially labeled wild-type and Cox20ProtA mitochondria mixed in equal amounts followed by SDS-PAGE and LC-MS analysis. MS raw data of two independent replicates (including a label-switch) were analyzed using MaxQuant/Andromeda (version 1.4.…
	Protein Group ID	Unique identifier given by MaxQuant for each entry in the "proteinGroups.txt" output file
	Protein IDs	Systematic names of all proteins assigned to the respective protein group (according to the Saccharomyces Genome Database)
	Gene Names	Gene/Standard names of all proteins assigned to the respective protein group (according to the Saccharomyces Genome Database)
	Fasta Headers	Header for the first entry in a protein group retrieved from the fasta file provided by the Saccharomyces Genome Database
	Molecular Weight [kDa]	Theoretical molecular weight in kDa
	PEP	Posterior error probability of the identification
	# of Proteins in Protein Group	Number of proteins assigned to the respective protein group; proteins identified by the same set of peptides are combined to a single protein group by MaxQuant
	Sequence Coverage [%]	Percentage of the sequence that is covered by the identified peptides
	Peptides	Number of identified peptides assigned to the respective protein group
	Unique Peptides	Number of peptides unique to the respective protein group
	Ratio L/H or H/L	Ratio between light and heavy labeled partners (L/H) and vice versa (H/L)
	log2 Ratio L/H or H/L	log2-transformed L/H or /L ratios
	Ratio Variability [%]	Coefficient of variability over all redundant quantifiable peptides; calculated as the standard deviation of the naturally logarithmized ratios times 100
	Ratio Count	Number of SILAC peptide pairs used for quantification

## Sheet: Results SDS-PAGE
											Replicate 1							Replicate 2
	Protein Group ID	Protein IDs	Gene Names	Fasta Headers	Molecular Weight [kDa]	PEP	# of Proteins in Protein Group	Sequence Coverage [%]	Peptides	Unique Peptides	Ratio L/H	log2 Ratio L/H	Ratio Variability [%]	Ratio Count	Sequence Coverage [%]	Peptides	Unique Peptides	Ratio H/L	log2 Ratio H/L	Ratio Variability [%]	Ratio Count
	180	YHR051W	COX6	>YHR051W COX6 SGDID:S000001093, Chr VIII from 209705-210151, Genome Release 64-1-1, Verified ORF, Subunit VI of cytochrome c oxidase, which is the terminal member of the mitochondrial inner membrane electron transport chain; expression is regulated by oxy	17.341	6.4121e-46	1	48	7	7	106.144	6.72987	12.592	3	24.3	5	5	30.712	4.94073	0.87223	3
	256	YML030W	AIM31	>YML030W AIM31 SGDID:S000004492, Chr XIII from 216435-216914, Genome Release 64-1-1, Verified ORF, Putative protein of unknown function; GFP-fusion protein localizes to mitochondria; may interact with respiratory chain complexes III or IV; null mutant is	18.477	1.048e-13	1	27.7	5	5	105.18	6.71672	52.957	2	17.6	3	3	61.952	5.95308		1
	50	YBR037C	SCO1	>YBR037C SCO1 SGDID:S000000241, Chr II from 311452-310565, Genome Release 64-1-1, reverse complement, Verified ORF, Copper-binding protein of the mitochondrial inner membrane, required for cytochrome c oxidase activity and respiration; may function to del	33.166	3.6189e-29	1	17.3	5	5	101.379	6.66361	88.772	2	17.6	5	5	8.0071	3.00128	333.73	2
	196	YIL156W-B	YIL156W-B	>YIL156W-B YIL156W-B SGDID:S000028511, Chr IX from 47690-47698,47761-47973, Genome Release 64-1-1, Uncharacterized ORF, Putative protein of unknown function, originally identified based on homology to <i>Ashbya gossypii</i> and other related yeasts	8.1644	2.8572e-05	1	13.7	1	1	94.4376	6.56129		1	13.7	1	1	58.104	5.86057		1
	187	YIL087C	AIM19	>YIL087C AIM19 SGDID:S000001349, Chr IX from 200119-199646, Genome Release 64-1-1, reverse complement, Verified ORF, Putative protein of unknown function; the authentic, non-tagged protein is detected in purified mitochondria in high-throughput studies; n	16.923	6.744e-24	1	36.3	4	4	80.3277	6.32783		1	40.1	4	4	46.293	5.53272		1
	26	Q0250	COX2	>Q0250 COX2 SGDID:S000007281, Chr Mito from 73758-74513, Genome Release 64-1-1, Verified ORF, Subunit II of cytochrome c oxidase, which is the terminal member of the mitochondrial inner membrane electron transport chain; one of three mitochondrially-encod	28.567	7.2365e-70	1	40.6	8	8	71.9373	6.16867	249.52	6	31.9	7	7	51.807	5.69508	157.98	13
	88	YDL198C	GGC1	>YDL198C GGC1 SGDID:S000002357, Chr IV from 104551-103649, Genome Release 64-1-1, reverse complement, Verified ORF, Mitochondrial GTP/GDP transporter, essential for mitochondrial genome maintenance; has a role in mitochondrial iron transport; member of th	33.215	1.5088e-70	1	50	18	18	67.8656	6.08461	180.56	9	32.3	11	11	37.49	5.22843	90.064	11
	230	YKR065C	PAM17	>YKR065C PAM17 SGDID:S000001773, Chr XI from 565892-565299, Genome Release 64-1-1, reverse complement, Verified ORF, Constituent of the Translocase of the Inner Mitochondrial membrane (TIM23 complex); proposed alternatively to be a component of the import	21.968	2.5502e-24	1	20.3	3	3	65.7117	6.03808	120.64	3	16.2	2	2	43.678	5.44883		1
	278	YMR241W	YHM2	>YMR241W YHM2 SGDID:S000004854, Chr XIII from 751961-752905, Genome Release 64-1-1, Verified ORF, Carrier protein that exports citrate from and imports oxoglutarate into the mitochondrion, causing net export of NADPH reducing equivalents; also associates	34.184	8.132e-93	1	40.1	13	13	59.6801	5.89918	204.25	7	33.4	11	11	37.958	5.24633	119.62	10
	331	YPL132W	COX11	>YPL132W COX11 SGDID:S000006053, Chr XVI from 301716-302618, Genome Release 64-1-1, Verified ORF, Mitochondrial inner membrane protein required for delivery of copper to the Cox1p subunit of cytochrome c oxidase; association with mitochondrial ribosomes s	34.044	3.6551e-28	1	31	8	8	53.0842	5.73021		1	8.3	2	2				0
	310	YOR100C	CRC1	>YOR100C CRC1 SGDID:S000005626, Chr XV from 514278-513295, Genome Release 64-1-1, reverse complement, Verified ORF, Mitochondrial inner membrane carnitine transporter, required for carnitine-dependent transport of acetyl-CoA from peroxisomes to mitochondr	34.754	2.5065e-13	1	15.3	4	4	51.0308	5.6733		1	11.3	3	3	8.3133	3.05542	202.54	2
	321	YOR271C	FSF1	>YOR271C FSF1 SGDID:S000005797, Chr XV from 832042-831059, Genome Release 64-1-1, reverse complement, Uncharacterized ORF, Putative protein, predicted to be an alpha-isopropylmalate carrier; belongs to the sideroblastic-associated protein family; non-tagg	35.414	6.7865e-64	1	32.1	12	12	50.1555	5.64834	58.54	4	29.4	11	11	50.084	5.64628	108.92	8
	318	YOR222W	ODC2	>YOR222W ODC2 SGDID:S000005748, Chr XV from 758330-759253, Genome Release 64-1-1, Verified ORF, Mitochondrial inner membrane transporter, exports 2-oxoadipate and 2-oxoglutarate from the mitochondrial matrix to the cytosol for use in lysine and glutamate	34.007	1.4042e-51	1	39.4	13	13	45.7771	5.51655	74.763	5	32.9	13	13	28.298	4.82263	22.838	9
	309	YOR065W	CYT1	>YOR065W CYT1 SGDID:S000005591, Chr XV from 447439-448368, Genome Release 64-1-1, Verified ORF, Cytochrome c1, component of the mitochondrial respiratory chain; expression is regulated by the heme-activated, glucose-repressed Hap2p/3p/4p/5p CCAAT-binding	34.054	9.5215e-133	1	45	11	11	45.5664	5.5099	153.76	18	42.7	10	10	26.693	4.73839	43.494	16
	211	YJR077C	MIR1	>YJR077C MIR1 SGDID:S000003838, Chr X from 578190-577255, Genome Release 64-1-1, reverse complement, Verified ORF, Mitochondrial phosphate carrier, imports inorganic phosphate into mitochondria; functionally redundant with Pic2p but more abundant than Pic	32.812	8.3358e-234	1	68.8	22	22	43.7867	5.45242	177.11	24	60.1	20	20	27.492	4.78094	86.278	21
	186	YIL077C	YIL077C	>YIL077C YIL077C SGDID:S000001339, Chr IX from 215953-214991, Genome Release 64-1-1, reverse complement, Uncharacterized ORF, Putative protein of unknown function; the authentic, non-tagged protein is detected in highly purified mitochondria in high-throu	36.946	1.8225e-09	1	11.2	3	3	43.2769	5.43553		1	8.4	2	2				0
	341	YPR010C-A	YPR010C-A	>YPR010C-A YPR010C-A SGDID:S000122558, Chr XVI from 582558-582373,582734-582702, Genome Release 64-1-1, reverse complement, Uncharacterized ORF, Putative protein of unknown function; conserved among Saccharomyces sensu stricto species	7.9021	6.3716e-08	1	33.3	2	2	43.0237	5.42706		1	33.3	2	2	29.915	4.9028		1
	129	YER141W	COX15	>YER141W COX15 SGDID:S000000943, Chr V from 453459-454919, Genome Release 64-1-1, Verified ORF, Protein required for the hydroxylation of heme O to form heme A, which is an essential prosthetic group for cytochrome c oxidase	54.658	2.7111e-45	1	14.6	8	8	42.4412	5.40739	218.72	6	17.7	9	9	25.879	4.69371	124.17	14
	38	YBL030C;YBR085W	PET9;AAC3	>YBL030C PET9 SGDID:S000000126, Chr II from 163997-163041, Genome Release 64-1-1, reverse complement, Verified ORF, Major ADP/ATP carrier of the mitochondrial inner membrane, exchanges cytosolic ADP for mitochondrially synthesized ATP; also imports heme a	34.426	2.8431e-233	2	66.7	36	33	42.2226	5.39994	135.76	45	58.2	33	31	28.632	4.83956	106.88	47
	263	YMR056C	AAC1	>YMR056C AAC1 SGDID:S000004660, Chr XIII from 388244-387315, Genome Release 64-1-1, reverse complement, Verified ORF, Mitochondrial inner membrane ADP/ATP translocator, exchanges cytosolic ADP for mitochondrially synthesized ATP; phosphorylated; Aac1p is	34.12	3.4607e-37	1	24.3	10	7	41.3685	5.37046	298.11	6	17.2	7	5	17.713	4.14674	81.843	8
	239	YLR203C	MSS51	>YLR203C MSS51 SGDID:S000004193, Chr XII from 551960-550650, Genome Release 64-1-1, reverse complement, Verified ORF, Specific translational activator for the mitochondrial COX1 mRNA; loosely associated with the matrix face of the mitochondrial inner memb	50.88	9.0182e-70	1	33	15	15	36.4764	5.18889	144.82	8	27.8	12	12	30.453	4.92851	104.29	8
	80	YDL067C	COX9	>YDL067C COX9 SGDID:S000002225, Chr IV from 334396-334217, Genome Release 64-1-1, reverse complement, Verified ORF, Subunit VIIa of cytochrome c oxidase, which is the terminal member of the mitochondrial inner membrane electron transport chain	6.9631	5.2176e-11	1	37.3	5	5	36.0516	5.17199	3.9766	2	15.3	2	2	23.747	4.56967		1
	272	YMR145C	NDE1	>YMR145C NDE1 SGDID:S000004753, Chr XIII from 556475-554793, Genome Release 64-1-1, reverse complement, Verified ORF, Mitochondrial external NADH dehydrogenase, a type II NAD(P)H:quinone oxidoreductase that catalyzes the oxidation of cytosolic NADH; Nde1p	62.773	0	1	60.9	42	41	34.7041	5.11704	192.61	65	67.3	42	41	34.886	5.12458	108.51	83
	32	YAL039C	CYC3	>YAL039C CYC3 SGDID:S000000037, Chr I from 69525-68716, Genome Release 64-1-1, reverse complement, Verified ORF, Cytochrome c heme lyase (holocytochrome c synthase), attaches heme to apo-cytochrome c (Cyc1p or Cyc7p) in the mitochondrial intermembrane spa	30.081	1.7838e-21	1	21.9	8	8	34.1064	5.09197	200.72	5	17.1	6	6	19.47	4.28318	26.652	6
	61	YBR255C-A	YBR255C-A	>YBR255C-A YBR255C-A SGDID:S000007649, Chr II from 726917-726618,727074-727012, Genome Release 64-1-1, reverse complement, Uncharacterized ORF, Putative protein of unknown function; may interact with respiratory chain complexes III (ubiquinol-cytochrome c	13.741	7.0702e-12	1	35.8	4	4	33.2149	5.05376		1	20	2	2	6.3666	2.67052		1
	181	YHR199C	AIM46	>YHR199C AIM46 SGDID:S000001242, Chr VIII from 498422-497490, Genome Release 64-1-1, reverse complement, Verified ORF, Putative protein of unknown function; the authentic, non-tagged protein is detected in highly purified mitochondria in high-throughput s	34.113	1.0464e-36	1	41.3	10	10	32.8915	5.03964		1	30.3	11	11	17.155	4.10056	20.768	2
	151	YGL226W	MTC3	>YGL226W MTC3 SGDID:S000003195, Chr VII from 73340-73711, Genome Release 64-1-1, Verified ORF, Protein of unknown function; green fluorescent protein (GFP)-fusion protein localizes to the mitochondrion; mtc3 is synthetically sick with cdc13-1	14.488	4.9235e-15	1	41.5	6	6	32.5298	5.02369	96.426	2	35	6	6	46.065	5.5256	141.73	3
	332	YPL134C	ODC1	>YPL134C ODC1 SGDID:S000006055, Chr XVI from 299503-298571, Genome Release 64-1-1, reverse complement, Verified ORF, Mitochondrial inner membrane transporter, exports 2-oxoadipate and 2-oxoglutarate from the mitochondrial matrix to the cytosol for lysine	34.206	4.6022e-63	1	39	15	15	32.2466	5.01108	215.75	10	23.5	12	12	20.531	4.35973	182.72	10
	277	YMR203W	TOM40	>YMR203W TOM40 SGDID:S000004816, Chr XIII from 668492-669655, Genome Release 64-1-1, Verified ORF, Component of the TOM (translocase of outer membrane) complex responsible for recognition and initial import steps for all mitochondrially directed proteins;	42.038	2.7673e-40	1	20.2	6	6	30.5316	4.93223	48.934	4	12.1	4	4	17.405	4.12143	160.54	5
	53	YBR091C	TIM12	>YBR091C TIM12 SGDID:S000000295, Chr II from 427484-427155, Genome Release 64-1-1, reverse complement, Verified ORF, Essential protein of the inner mitochondrial membrane, peripherally localized; component of the TIM22 complex, which is a twin-pore transl	12.284	1.0197e-06	1	29.4	3	3	30.1023	4.9118	40.992	2	8.3	1	1	19.787	4.30648		1
	161	YGR174C	CBP4	>YGR174C CBP4 SGDID:S000003406, Chr VII from 846405-845893, Genome Release 64-1-1, reverse complement, Verified ORF, Mitochondrial protein required for assembly of cytochrome bc1 complex; interacts with the Cbp3p-Cbp6p complex and newly synthesized cytoch	20.219	1.2298e-42	1	37.6	7	7	29.3832	4.87692	93.943	6	53.5	9	9	31.951	4.99779	120.45	6
	85	YDL174C	DLD1	>YDL174C DLD1 SGDID:S000002333, Chr IV from 147589-145826, Genome Release 64-1-1, reverse complement, Verified ORF, D-lactate dehydrogenase, oxidizes D-lactate to pyruvate, transcription is heme-dependent, repressed by glucose, and derepressed in ethanol	65.292	6.8567e-144	1	34.6	16	16	28.9603	4.85601	200.5	9	38.2	18	18	9.4389	3.23862	102.84	18
	221	YKL120W	OAC1	>YKL120W OAC1 SGDID:S000001603, Chr XI from 217344-218318, Genome Release 64-1-1, Verified ORF, Mitochondrial inner membrane transporter, transports oxaloacetate, sulfate, thiosulfate, and isopropylmalate; member of the mitochondrial carrier family	35.153	2.6957e-63	1	40.1	13	13	28.6985	4.8429	290.01	13	40.4	13	13	38.788	5.27754	99.568	12
	297	YNR018W	AIM38	>YNR018W AIM38 SGDID:S000005301, Chr XIV from 664270-664944, Genome Release 64-1-1, Verified ORF, Putative protein of unknown function; non-tagged protein is detected in purified mitochondria; may interact with respiratory chain complex IV; null mutant is	25.344	5.814e-36	1	25	9	9	27.908	4.80261	89.104	6	22.8	8	8	10.912	3.44784	90.422	8
	81	YDL085W	NDE2	>YDL085W NDE2 SGDID:S000002243, Chr IV from 303211-304848, Genome Release 64-1-1, Verified ORF, Mitochondrial external NADH dehydrogenase, catalyzes the oxidation of cytosolic NADH; Nde1p and Nde2p are involved in providing the cytosolic NADH to the mitoc	61.659	1.1532e-22	1	8.1	4	3	26.617	4.73428	122.2	3	13.9	6	5	10.026	3.32567	148.91	2
	134	YER182W	FMP10	>YER182W FMP10 SGDID:S000000984, Chr V from 552525-553259, Genome Release 64-1-1, Uncharacterized ORF, Putative protein of unknown function; the authentic, non-tagged protein is detected in highly purified mitochondria in high-throughput studies	27.698	3.1578e-85	1	48.8	14	14	26.5013	4.72799	176.06	6	43.9	14	14	34.038	5.08907	94.904	13
	101	YDR316W	OMS1	>YDR316W OMS1 SGDID:S000002724, Chr IV from 1093763-1095178, Genome Release 64-1-1, Verified ORF, Protein integral to the mitochondrial membrane; has a conserved methyltransferase motif; multicopy suppressor of respiratory defects caused by OXA1 mutations	55.588	2.9128e-52	1	29.1	14	14	26.4634	4.72593	74.901	6	22.5	10	10	14.18	3.82579	115.38	8
	345	YPR024W	YME1	>YPR024W YME1 SGDID:S000006228, Chr XVI from 610481-612724, Genome Release 64-1-1, Verified ORF, Catalytic subunit of the mitochondrial inner membrane i-AAA protease complex, which is responsible for degradation of unfolded or misfolded mitochondrial gene	81.771	0	1	62.4	49	49	25.5591	4.67577	218.68	59	57.3	44	44	27.305	4.77109	190.47	54
	166	YGR231C	PHB2	>YGR231C PHB2 SGDID:S000003463, Chr VII from 953480-952548, Genome Release 64-1-1, reverse complement, Verified ORF, Subunit of the prohibitin complex (Phb1p-Phb2p), a 1.2 MDa ring-shaped inner mitochondrial membrane chaperone that stabilizes newly synthe	34.406	1.3844e-108	1	42.3	16	16	25.4998	4.67241	131.47	18	41.9	16	16	20.562	4.36191	64.917	16
	159	YGR132C	PHB1	>YGR132C PHB1 SGDID:S000003364, Chr VII from 756452-755589, Genome Release 64-1-1, reverse complement, Verified ORF, Subunit of the prohibitin complex (Phb1p-Phb2p), a 1.2 MDa ring-shaped inner mitochondrial membrane chaperone that stabilizes newly synthe	31.427	1.9937e-116	1	59.6	19	19	25.3004	4.66109	195.49	13	36.2	12	12	20.274	4.34156	91.659	12
	222	YKL141W	SDH3	>YKL141W SDH3 SGDID:S000001624, Chr XI from 179667-180263, Genome Release 64-1-1, Verified ORF, Cytochrome b subunit of succinate dehydrogenase (Sdh1p, Sdh2p, Sdh3p, Sdh4p), which couples the oxidation of succinate to the transfer of electrons to ubiquino	22.068	1.6573e-29	1	14.6	4	4	25.2525	4.65836	38.046	4	14.6	4	4	12.952	3.6951	23.116	4
	258	YML120C	NDI1	>YML120C NDI1 SGDID:S000004589, Chr XIII from 29807-28266, Genome Release 64-1-1, reverse complement, Verified ORF, NADH:ubiquinone oxidoreductase, transfers electrons from NADH to ubiquinone in the respiratory chain but does not pump protons, in contrast	57.249	1.5544e-124	1	31.2	16	16	24.7249	4.62789	144.3	8	31.2	13	13	12.513	3.64536	53.747	12
	207	YJL208C	NUC1	>YJL208C NUC1 SGDID:S000003744, Chr X from 41183-40194, Genome Release 64-1-1, reverse complement, Verified ORF, Major mitochondrial nuclease, has RNAse and DNA endo- and exonucleolytic activities; has roles in mitochondrial recombination, apoptosis and m	37.209	6.5018e-43	1	38.6	11	11	23.784	4.57192	27.269	5	24.9	7	7	15.911	3.99195	150.49	4
	266	YMR089C	YTA12	>YMR089C YTA12 SGDID:S000004695, Chr XIII from 448086-445609, Genome Release 64-1-1, reverse complement, Verified ORF, Component, with Afg3p, of the mitochondrial inner membrane m-AAA protease that mediates degradation of misfolded or unassembled proteins	93.275	1.8326e-78	1	23.4	22	20	22.8964	4.51705	40.295	11	23	22	19	16.721	4.06359	80.138	12
	69	YCL057C-A	YCL057C-A	>YCL057C-A YCL057C-A SGDID:S000007547, Chr III from 24325-24032, Genome Release 64-1-1, reverse complement, Uncharacterized ORF, Putative protein of unknown function; the authentic, non-tagged protein is detected in highly purified mitochondria in high-th	10.408	1.8389e-37	1	48.5	4	4	22.8697	4.51536	20.766	3	64.9	5	5	18.083	4.17656	41.026	4
	126	YER093C-A	AIM11	>YER093C-A AIM11 SGDID:S000002960, Chr V from 348201-347912,348400-348277, Genome Release 64-1-1, reverse complement, Verified ORF, Protein of unknown function; null mutant is viable but shows increased loss of mitochondrial genome and synthetic interacti	15.753	6.186e-30	1	42.3	5	5	22.7061	4.50501	257.4	3	54	7	7	74.423	6.21768	226.59	4
	120	YER053C	PIC2	>YER053C PIC2 SGDID:S000000855, Chr V from 259639-258737, Genome Release 64-1-1, reverse complement, Verified ORF, Mitochondrial phosphate carrier, imports inorganic phosphate into mitochondria; functionally redundant with Mir1p but less abundant than Mir	33.528	6.8433e-57	1	20.7	7	7	21.8747	4.45119	189.23	2	11.3	5	5	34.153	5.09394	13.997	4
	147	YGL080W	FMP37	>YGL080W FMP37 SGDID:S000003048, Chr VII from 358636-359028, Genome Release 64-1-1, Uncharacterized ORF, Putative protein of unknown function; highly conserved across species and orthologous to human gene BRP44L; the authentic, non-tagged protein is detec	14.995	2.9369e-17	1	22.3	5	5	21.7108	4.44034		1	20	4	4	29.014	4.85868	149.79	4
	68	YCL044C	MGR1	>YCL044C MGR1 SGDID:S000000549, Chr III from 48364-47111, Genome Release 64-1-1, reverse complement, Verified ORF, Subunit of the mitochondrial (mt) i-AAA protease supercomplex, which degrades misfolded mitochondrial proteins; forms a subcomplex with Mgr3	47.156	2.395e-193	1	64.7	27	27	20.9214	4.38691	316.46	28	55.4	27	27	17.791	4.15308	174.92	37
	113	YDR529C	QCR7	>YDR529C QCR7 SGDID:S000002937, Chr IV from 1496548-1496165, Genome Release 64-1-1, reverse complement, Verified ORF, Subunit 7 of the ubiquinol cytochrome-c reductase complex, which is a component of the mitochondrial inner membrane electron transport ch	14.565	6.4362e-31	1	34.6	6	6	20.6398	4.36736	22.478	9	29.9	5	5	9.5016	3.24817	43.3	10
	320	YOR266W	PNT1	>YOR266W PNT1 SGDID:S000005792, Chr XV from 821023-822294, Genome Release 64-1-1, Verified ORF, Mitochondrial integral inner membrane protein involved in membrane insertion of C-terminus of Cox2p, interacts genetically and physically with Cox18p; deletion	48.933	6.9022e-241	1	65.7	39	39	20.5419	4.3605	237.19	37	66	38	38	35.268	5.14029	164.19	39
	234	YLL041C	SDH2	>YLL041C SDH2 SGDID:S000003964, Chr XII from 53931-53131, Genome Release 64-1-1, reverse complement, Verified ORF, Iron-sulfur protein subunit of succinate dehydrogenase (Sdh1p, Sdh2p, Sdh3p, Sdh4p), which couples the oxidation of succinate to the transfe	30.231	2.8375e-57	1	30.5	8	8	20.465	4.35508	26.314	6	35	10	10	10.478	3.38929	114.83	13
	259	YML129C	COX14	>YML129C COX14 SGDID:S000004598, Chr XIII from 14753-14541, Genome Release 64-1-1, reverse complement, Verified ORF, Mitochondrial membrane protein, involved in translational regulation of Cox1p and assembly of cytochrome c oxidase (complex IV); associate	7.9589	8.8584e-13	1	14.3	1	1	20.4641	4.35503		1	40	2	2	108.17	6.75716		1
	223	YKL148C;YJL045W	SDH1;YJL045W	>YKL148C SDH1 SGDID:S000001631, Chr XI from 171129-169207, Genome Release 64-1-1, reverse complement, Verified ORF, Flavoprotein subunit of succinate dehydrogenase (Sdh1p, Sdh2p, Sdh3p, Sdh4p), which couples the oxidation of succinate to the transfer of e	70.229	1.8096e-80	2	18.4	13	13	20.2364	4.33888	66.32	10	17.2	9	9	8.5308	3.09268	88.508	11
	62	YBR262C	AIM5	>YBR262C AIM5 SGDID:S000000466, Chr II from 736040-735720, Genome Release 64-1-1, reverse complement, Verified ORF, Protein of unknown function; the authentic, non-tagged protein is detected in purified mitochondria in high-throughput studies; null mutant	12.388	9.0162e-41	1	56.6	9	9	20.1641	4.33372	29.506	5	38.7	5	5	11.883	3.57083	34.871	5
	96	YDR231C	COX20	>YDR231C COX20 SGDID:S000002639, Chr IV from 926910-926293, Genome Release 64-1-1, reverse complement, Verified ORF, Mitochondrial inner membrane protein, required for proteolytic processing of Cox2p and its assembly into cytochrome c oxidase	23.758	1.9947e-175	1	68.8	24	24	19.3705	4.27579	169.15	26	62.9	25	25	47.556	5.57156	154.7	43
	92	YDR119W-A	YDR119W-A	>YDR119W-A YDR119W-A SGDID:S000113555, Chr IV from 691014-691214, Genome Release 64-1-1, Uncharacterized ORF, Putative protein of unknown function; may interact with respiratory chain complexes III (ubiquinol-cytochrome c reductase) or IV (cytochrome c ox	7.4516	0.0005358	1	16.7	1	1	18.8477	4.23631		1	16.7	1	1	10.481	3.3897		1
	192	YIL134W	FLX1	>YIL134W FLX1 SGDID:S000001396, Chr IX from 97395-98330, Genome Release 64-1-1, Verified ORF, Protein required for transport of flavin adenine dinucleotide (FAD), a synthesis product of riboflavin, across the mitochondrial membrane	34.409	0.00018818	1	3.5	1	1	18.6407	4.22039		1	2.9	1	1				0
	307	YOR037W	CYC2	>YOR037W CYC2 SGDID:S000005563, Chr XV from 401555-402655, Genome Release 64-1-1, Verified ORF, Mitochondrial peripheral inner membrane protein, contains a FAD cofactor in a domain exposed in the intermembrane space; exhibits redox activity in vitro; like	42.367	1.2684e-07	1	6.6	2	2	18.4274	4.20378		1	5.5	2	2	19.1	4.2555	65.75	2
	206	YJL166W	QCR8	>YJL166W QCR8 SGDID:S000003702, Chr X from 106434-106718, Genome Release 64-1-1, Verified ORF, Subunit 8 of ubiquinol cytochrome-c reductase complex, which is a component of the mitochondrial inner membrane electron transport chain; oriented facing the in	10.974	1.4281e-18	1	40.4	3	3	18.3355	4.19657	2.178	2	38.3	3	3	9.521	3.25111	49.046	3
	214	YJR095W	SFC1	>YJR095W SFC1 SGDID:S000003856, Chr X from 609773-610741, Genome Release 64-1-1, Verified ORF, Mitochondrial succinate-fumarate transporter, transports succinate into and fumarate out of the mitochondrion; required for ethanol and acetate utilization	35.34	1.0212e-31	1	23	7	7	18.1242	4.17984	39.779	4	14.3	4	4	13.225	3.7252	34.12	4
	145	YGL057C	GEP7	>YGL057C GEP7 SGDID:S000003025, Chr VII from 395829-394966, Genome Release 64-1-1, reverse complement, Verified ORF, Protein of unknown function; null mutant exhibits a respiratory growth defect and synthetic interactions with prohibitin (phb1) and gem1;	32.959	8.9635e-71	1	38	9	9	17.6563	4.14211	266.8	2	30.3	8	8	39.246	5.29447	304.33	4
	174	YHR001W-A	QCR10	>YHR001W-A QCR10 SGDID:S000003529, Chr VIII from 107826-107831,107895-108122, Genome Release 64-1-1, Verified ORF, Subunit of the ubiqunol-cytochrome c oxidoreductase complex which includes Cobp, Rip1p, Cyt1p, Cor1p, Qcr2p, Qcr6p, Qcr7p, Qcr8p, Qcr9p, and	8.5928	1.0642e-10	1	31.2	4	4	16.8979	4.07877	2.5464	2	18.2	2	2	13.269	3.72999	2.1477	2
	283	YNL052W	COX5A	>YNL052W COX5A SGDID:S000004997, Chr XIV from 531725-532186, Genome Release 64-1-1, Verified ORF, Subunit Va of cytochrome c oxidase, which is the terminal member of the mitochondrial inner membrane electron transport chain; predominantly expressed during	17.14	5.8844e-38	1	26.1	3	2	16.7311	4.06446		1	20.3	3	1	10.334	3.36933		1
	228	YKR016W	FCJ1	>YKR016W FCJ1 SGDID:S000001724, Chr XI from 469717-471339, Genome Release 64-1-1, Verified ORF, Mitochondrial inner membrane protein involved in formation and molecular structure of crista junctions; impairs oligomerization of F1F0-ATP synthase; null show	61.081	0	1	43.1	22	22	16.5202	4.04616	91.038	25	56.7	27	27	12.681	3.6646	59.283	36
	251	YLR393W	ATP10	>YLR393W ATP10 SGDID:S000004385, Chr XII from 907079-907918, Genome Release 64-1-1, Verified ORF, Mitochondrial inner membrane protein required for assembly of the F0 sector of mitochondrial F1F0 ATP synthase, interacts genetically with ATP6	32.094	0.00070318	1	3.9	1	1	16.4115	4.03663		1	3.9	1	1				0
	115	YEL024W	RIP1	>YEL024W RIP1 SGDID:S000000750, Chr V from 107260-107907, Genome Release 64-1-1, Verified ORF, Ubiquinol-cytochrome-c reductase, a Rieske iron-sulfur protein of the mitochondrial cytochrome bc1 complex; transfers electrons from ubiquinol to cytochrome c1	23.365	4.7612e-25	1	14	3	3	16.2309	4.02067	23.083	3	18.1	4	4	10.865	3.44162	23.24	4
	149	YGL191W	COX13	>YGL191W COX13 SGDID:S000003159, Chr VII from 144808-145197, Genome Release 64-1-1, Verified ORF, Subunit VIa of cytochrome c oxidase, which is the terminal member of the mitochondrial inner membrane electron transport chain; not essential for cytochrome	15.021	3.5348e-12	1	34.9	5	5	16.1836	4.01646	21.087	4	14	2	2	11.894	3.57216	2.5455	2
	47	YBR024W	SCO2	>YBR024W SCO2 SGDID:S000000228, Chr II from 289445-290350, Genome Release 64-1-1, Verified ORF, Protein anchored to the mitochondrial inner membrane, similar to Sco1p and may have a redundant function with Sco1p in delivery of copper to cytochrome c oxida	34.888	1.3118e-68	1	43.5	15	15	15.595	3.96301	92.107	12	23.9	12	12	45.252	5.49991	203.84	11
	94	YDR178W	SDH4	>YDR178W SDH4 SGDID:S000002585, Chr IV from 817950-818495, Genome Release 64-1-1, Verified ORF, Membrane anchor subunit of succinate dehydrogenase (Sdh1p, Sdh2p, Sdh3p, Sdh4p), which couples the oxidation of succinate to the transfer of electrons to ubiqu	20.248	3.1845e-21	1	28.2	4	4	15.5494	3.95879	47.389	4	26	4	4	14.14	3.82171	39.873	4
	301	YOL027C	MDM38	>YOL027C MDM38 SGDID:S000005387, Chr XV from 273724-272003, Genome Release 64-1-1, reverse complement, Verified ORF, Mitochondrial protein, forms a complex with Mba1p to facilitate recruitment of mRNA-specific translational activators to ribosomes; roles	65.004	6.7847e-12	1	5.8	2	2	15.2807	3.93364		1	5.8	3	3	9.9414	3.31345	108.77	3
	250	YLR390W	ECM19	>YLR390W ECM19 SGDID:S000004382, Chr XII from 903066-903404, Genome Release 64-1-1, Verified ORF, Putative protein of unknown function; the authentic, non-tagged protein is detected in highly purified mitochondria in high-throughput studies	12.515	0.00076591	1	8	1	1	14.3223	3.8402	15.634	2	8	1	1				0
	114	YEL020W-A	TIM9	>YEL020W-A TIM9 SGDID:S000007256, Chr V from 117211-117474, Genome Release 64-1-1, Verified ORF, Essential protein of the mitochondrial intermembrane space, forms a complex with Tim10p (TIM10 complex) that delivers hydrophobic proteins to the TIM22 comple	10.202	9.3554e-22	1	56.3	4	4	14.3002	3.83797	12.533	4	47.1	3	3	10.361	3.37309	25.304	2
	106	YDR381C-A	YDR381C-A	>YDR381C-A YDR381C-A SGDID:S000007650, Chr IV from 1238630-1238312,1238850-1238825, Genome Release 64-1-1, reverse complement, Verified ORF, Protein of unknown function, localized to the mitochondrial outer membrane	12.714	2.1197e-08	1	25.4	3	3	14.1	3.81762		1	9.6	1	1	11.382	3.50868	28.439	2
	269	YMR115W	MGR3	>YMR115W MGR3 SGDID:S000004721, Chr XIII from 497704-499209, Genome Release 64-1-1, Verified ORF, Subunit of the mitochondrial (mt) i-AAA protease supercomplex, which degrades misfolded mitochondrial proteins; forms a subcomplex with Mgr1p that binds to s	58.003	4.8654e-257	1	54.3	37	37	13.2822	3.73142	177.26	34	52.9	33	33	21.732	4.44175	134.94	31
	286	YNL100W	AIM37	>YNL100W AIM37 SGDID:S000005044, Chr XIV from 437613-438317, Genome Release 64-1-1, Verified ORF, Putative protein of unknown function; non-tagged protein is detected in purified mitochondria; null mutant is viable and displays reduced respiratory growth	26.959	6.0402e-44	1	25.2	9	9	13.2375	3.72656	87.402	7	38	11	11	12.513	3.64536	66.12	11
	118	YER017C	AFG3	>YER017C AFG3 SGDID:S000000819, Chr V from 191788-189503, Genome Release 64-1-1, reverse complement, Verified ORF, Component, with Yta12p, of the mitochondrial inner membrane m-AAA protease that mediates degradation of misfolded or unassembled proteins an	84.543	1.0178e-67	1	24.8	16	14	12.7312	3.6703	58.325	5	23.4	16	13	18.486	4.20836	119.89	9
	195	YIL155C	GUT2	>YIL155C GUT2 SGDID:S000001417, Chr IX from 53708-51759, Genome Release 64-1-1, reverse complement, Verified ORF, Mitochondrial glycerol-3-phosphate dehydrogenase; expression is repressed by both glucose and cAMP and derepressed by non-fermentable carbon	72.388	2.0988e-131	1	31.6	20	20	12.7277	3.6699	49.953	18	22.8	14	14	8.5119	3.08948	113.27	17
	327	YPL063W	TIM50	>YPL063W TIM50 SGDID:S000005984, Chr XVI from 429939-431369, Genome Release 64-1-1, Verified ORF, Essential component of the Translocase of the Inner Mitochondrial membrane (TIM23 complex); acts as receptor for the TIM23 complex guiding incoming precursor	55.098	6.938e-90	1	35.5	14	14	12.6446	3.66045	136.13	9	26.5	12	12	33.72	5.07553	153.29	4
	236	YLR077W	FMP25	>YLR077W FMP25 SGDID:S000004067, Chr XII from 283872-285623, Genome Release 64-1-1, Verified ORF, Mitochondrial inner membrane protein required for an early step in assembly of respiratory complex III (cytochrome bc1 complex); mRNA is targeted to mitochon	66.689	1.0764e-26	1	7.7	4	4	12.4134	3.63383	105.83	2	0	0	0				0
	306	YOR020C	HSP10	>YOR020C HSP10 SGDID:S000005546, Chr XV from 370844-370524, Genome Release 64-1-1, reverse complement, Verified ORF, Mitochondrial matrix co-chaperonin that inhibits the ATPase activity of Hsp60p, a mitochondrial chaperonin; involved in protein folding an	11.372	6.4305e-31	1	65.1	6	6	11.7018	3.54866	48.174	6	62.3	6	6	4.3295	2.1142	27.779	5
	169	YGR236C	SPG1	>YGR236C SPG1 SGDID:S000003468, Chr VII from 962817-962530, Genome Release 64-1-1, reverse complement, Verified ORF, Protein required for survival at high temperature during stationary phase; not required for growth on nonfermentable carbon sources; the a	10.545	7.9015e-10	1	33.7	3	3	11.6937	3.54766	39.476	3	13.7	2	2	3.73	1.89918	232.96	2
	227	YKL195W	MIA40	>YKL195W MIA40 SGDID:S000001678, Chr XI from 75821-77032, Genome Release 64-1-1, Verified ORF, Essential protein of the mitochondrial intermembrane space (IMS); promotes retention of newly imported proteins; may do so by stabilizing client protein folding	44.536	8.3889e-15	1	8.2	3	3	11.4753	3.52045	0.63263	2	0	0	0				0
	336	YPL215W	CBP3	>YPL215W CBP3 SGDID:S000006136, Chr XVI from 147416-148423, Genome Release 64-1-1, Verified ORF, Mitochondrial protein required for assembly of cytochrome bc1 complex; forms a complex with Cbp6p that binds to mt ribosomes near the polypeptide tunnel exit	39.083	1.8274e-46	1	34.6	12	12	11.0324	3.46368	39.889	9	26.3	9	9	8.8218	3.14107	14.042	9
	203	YJL104W	PAM16	>YJL104W PAM16 SGDID:S000003640, Chr X from 227327-227776, Genome Release 64-1-1, Verified ORF, Constituent of the import motor (PAM complex) component of the Translocase of the Inner Mitochondrial membrane (TIM23 complex); forms a 1:1 subcomplex with Pam	16.216	1.3456e-07	1	6	1	1	11.0101	3.46075		1	20.1	3	3	11.6	3.53605		1
	175	YHR005C-A	TIM10	>YHR005C-A TIM10 SGDID:S000003530, Chr VIII from 115901-115620, Genome Release 64-1-1, reverse complement, Verified ORF, Essential protein of the mitochondrial intermembrane space, forms a complex with Tim9p (TIM10 complex) that delivers hydrophobic prote	10.305	1.1822e-18	1	40.9	3	3	10.5149	3.39437	10.354	2	11.8	1	1	9.828	3.2969		1
	168	YGR235C	YGR235C	>YGR235C YGR235C SGDID:S000003467, Chr VII from 962061-961360, Genome Release 64-1-1, reverse complement, Uncharacterized ORF, Putative protein of unknown function; the authentic, non-tagged protein is detected in highly purified mitochondria in high-thro	26.912	2.1453e-21	1	15	3	3	10.4546	3.38606	40.727	2	20.6	5	5	12.183	3.6068	17.19	4
	132	YER162C	RAD4	>YER162C RAD4 SGDID:S000000964, Chr V from 502894-500630, Genome Release 64-1-1, reverse complement, Verified ORF, Protein that recognizes and binds damaged DNA (with Rad23p) during nucleotide excision repair; subunit of Nuclear Excision Repair Factor 2 (	87.173	0.00019614	1	2	2	2	10.4248	3.38195		1	0	0	0				0
	39	YBL045C	COR1	>YBL045C COR1 SGDID:S000000141, Chr II from 135516-134143, Genome Release 64-1-1, reverse complement, Verified ORF, Core subunit of the ubiquinol-cytochrome c reductase complex (bc1 complex), which is a component of the mitochondrial inner membrane electr	50.227	2.3749e-226	1	49.7	21	21	10.2569	3.35853	54.919	23	39.4	19	19	5.9692	2.57754	56.589	21
	200	YJL054W	TIM54	>YJL054W TIM54 SGDID:S000003590, Chr X from 334265-335701, Genome Release 64-1-1, Verified ORF, Component of the mitochondrial TIM22 complex involved in insertion of polytopic proteins into the inner membrane	54.182	3.2934e-12	1	8.2	3	3	10.2115	3.35212		1	4.8	2	2	8.3559	3.0628		1
	303	YOL053W	AIM39	>YOL053W AIM39 SGDID:S000005414, Chr XV from 230085-231272, Genome Release 64-1-1, Verified ORF, Putative protein of unknown function; null mutant displays elevated frequency of mitochondrial genome loss	45.85	4.4969e-66	1	29.9	16	16	10.165	3.34554	334.51	8	19	9	9	28.633	4.83961	211.68	4
	197	YIL157C	COA1	>YIL157C COA1 SGDID:S000001419, Chr IX from 47542-46949, Genome Release 64-1-1, reverse complement, Verified ORF, Mitochondrial inner membrane protein required for assembly of the cytochrome c oxidase complex (complex IV); interacts with complex IV assemb	22.044	2.0967e-16	1	23.9	5	5	10.1259	3.33997	175.05	2	16.2	3	3	31.838	4.99268	56.004	2
	202	YJL066C	MPM1	>YJL066C MPM1 SGDID:S000003602, Chr X from 314872-314114, Genome Release 64-1-1, reverse complement, Verified ORF, Mitochondrial membrane protein of unknown function, contains no hydrophobic stretches	28.47	5.7486e-21	1	23.4	5	5	10.0061	3.32281	65.101	4	3.6	1	1	8.7057	3.12196		1
	298	YNR020C	ATP23	>YNR020C ATP23 SGDID:S000005303, Chr XIV from 668222-667410, Genome Release 64-1-1, reverse complement, Verified ORF, Putative metalloprotease of the mitochondrial inner membrane, required for processing of Atp6p; has an additional role in assembly of the	32.226	3.4513e-05	1	3.7	1	1	9.93838	3.31301		1	6.3	2	2	1.2734	0.348686		1
	313	YOR142W	LSC1	>YOR142W LSC1 SGDID:S000005668, Chr XV from 593057-594046, Genome Release 64-1-1, Verified ORF, Alpha subunit of succinyl-CoA ligase, which is a mitochondrial enzyme of the TCA cycle that catalyzes the nucleotide-dependent conversion of succinyl-CoA to su	35.032	4.5251e-71	1	40.4	9	9	9.90295	3.30786	115.87	6	27.1	8	8	4.5298	2.17945	15.115	8
	167	YGR234W	YHB1	>YGR234W YHB1 SGDID:S000003466, Chr VII from 959904-961103, Genome Release 64-1-1, Verified ORF, Nitric oxide oxidoreductase, flavohemoglobin involved in nitric oxide detoxification; plays a role in the oxidative and nitrosative stress responses	44.646	1.6874e-47	1	22.8	7	7	9.86096	3.30173	54.813	6	31.6	10	10	6.8596	2.77812	72.408	9
	140	YFR011C	AIM13	>YFR011C AIM13 SGDID:S000001907, Chr VI from 167258-166746, Genome Release 64-1-1, reverse complement, Verified ORF, Putative protein of unknown function; the authentic, non-tagged protein is detected in highly purified mitochondria; null mutant displays	18.855	4.2765e-57	1	11.2	2	2	9.82511	3.29647	70.977	2	29.4	10	10	15.078	3.91437	45.41	7
	156	YGR101W	PCP1	>YGR101W PCP1 SGDID:S000003333, Chr VII from 693363-694403, Genome Release 64-1-1, Verified ORF, Mitochondrial serine protease required for the processing of various mitochondrial proteins and maintenance of mitochondrial DNA and morphology; belongs to th	38.815	1.6274e-05	1	5.8	2	2	9.64599	3.26993		1	2.3	1	1	6.7708	2.75933		1
	148	YGL187C	COX4	>YGL187C COX4 SGDID:S000003155, Chr VII from 150171-149704, Genome Release 64-1-1, reverse complement, Verified ORF, Subunit IV of cytochrome c oxidase, the terminal member of the mitochondrial inner membrane electron transport chain; precursor N-terminal	17.142	4.7886e-35	1	37.4	4	4	9.52472	3.25168	20.745	3	45.2	5	5	7.1284	2.83358	16.561	3
	273	YMR150C	IMP1	>YMR150C IMP1 SGDID:S000004758, Chr XIII from 562528-561956, Genome Release 64-1-1, reverse complement, Verified ORF, Catalytic subunit of the mitochondrial inner membrane peptidase complex, required for maturation of mitochondrial proteins of the interme	21.432	5.3997e-07	1	12.1	2	2	9.43307	3.23773		1	15.8	2	2	1.2697	0.344488		1
	257	YML078W	CPR3	>YML078W CPR3 SGDID:S000004543, Chr XIII from 111002-111550, Genome Release 64-1-1, Verified ORF, Mitochondrial peptidyl-prolyl cis-trans isomerase (cyclophilin), catalyzes the cis-trans isomerization of peptide bonds N-terminal to proline residues; invol	19.919	1.7885e-15	1	18.1	3	3	9.39585	3.23202	17.539	3	23.1	4	4	5.1608	2.36759	26.418	4
	274	YMR157C	AIM36	>YMR157C AIM36 SGDID:S000004766, Chr XIII from 572044-571277, Genome Release 64-1-1, reverse complement, Verified ORF, Protein of unknown function; null mutant displays reduced respiratory growth and elevated frequency of mitochondrial genome loss; the au	29.076	4.8217e-34	1	24.7	6	6	9.35104	3.22513	43.433	6	27.5	7	7	7.7985	2.9632	73.263	9
	56	YBR120C	CBP6	>YBR120C CBP6 SGDID:S000000324, Chr II from 480923-480435, Genome Release 64-1-1, reverse complement, Verified ORF, Mitochondrial protein required for translation of the COB mRNA; forms a complex with Cbp3p that binds to mt ribosomes near the polypeptide	18.678	1.0501e-17	1	14.2	2	2	9.20302	3.20211	28.97	2	44.4	7	7	7.085	2.82477	28.598	8
	354	YPR191W	QCR2	>YPR191W QCR2 SGDID:S000006395, Chr XVI from 919381-920487, Genome Release 64-1-1, Verified ORF, Subunit 2 of the ubiquinol cytochrome-c reductase complex, which is a component of the mitochondrial inner membrane electron transport chain; phosphorylated;	40.478	2.1912e-167	1	76.6	31	31	8.99928	3.16981	90.335	27	64.4	23	23	4.9707	2.31345	30.523	24
	246	YLR355C	ILV5	>YLR355C ILV5 SGDID:S000004347, Chr XII from 839253-838066, Genome Release 64-1-1, reverse complement, Verified ORF, Bifunctional acetohydroxyacid reductoisomerase and mtDNA binding protein; involved in branched-chain amino acid biosynthesis and maintenan	44.368	1.0199e-159	1	46.1	17	17	8.92618	3.15804	44.057	17	49.6	18	18	4.9844	2.31742	17.648	20
	232	YKR087C	OMA1	>YKR087C OMA1 SGDID:S000001795, Chr XI from 604232-603195, Genome Release 64-1-1, reverse complement, Verified ORF, Metalloendopeptidase of the mitochondrial inner membrane, involved in turnover of membrane-embedded proteins; member of a family of predict	39.328	1.1283e-30	1	23.5	6	6	8.70625	3.12205	121.79	2	23.5	6	6	12.027	3.5882	66.442	2
	84	YDL157C	YDL157C	>YDL157C YDL157C SGDID:S000002316, Chr IV from 174588-174232, Genome Release 64-1-1, reverse complement, Uncharacterized ORF, Putative protein of unknown function; the authentic, non-tagged protein is detected in highly purified mitochondria in high-throu	13.562	6.6369e-05	1	19.5	2	2	8.56238	3.09801		1	11	1	1				0
	90	YDR019C	GCV1	>YDR019C GCV1 SGDID:S000002426, Chr IV from 485365-484163, Genome Release 64-1-1, reverse complement, Verified ORF, T subunit of the mitochondrial glycine decarboxylase complex, required for the catabolism of glycine to 5,10-methylene-THF; expression is r	44.468	0.0031807	1	2.2	1	1	8.50774	3.08878		1	0	0	0				0
	340	YPR004C	AIM45	>YPR004C AIM45 SGDID:S000006208, Chr XVI from 565041-564007, Genome Release 64-1-1, reverse complement, Verified ORF, Putative ortholog of mammalian electron transfer flavoprotein complex subunit ETF-alpha; interacts with frataxin, Yfh1p; null mutant disp	36.802	6.985e-22	1	14.2	3	3	8.49979	3.08743	50.861	4	21.2	5	5	4.8125	2.26679	59.646	4
	172	YGR244C	LSC2	>YGR244C LSC2 SGDID:S000003476, Chr VII from 979319-978036, Genome Release 64-1-1, reverse complement, Verified ORF, Beta subunit of succinyl-CoA ligase, which is a mitochondrial enzyme of the TCA cycle that catalyzes the nucleotide-dependent conversion o	46.9	1.7258e-26	1	15.9	6	6	8.45309	3.07948	35.237	4	11.5	5	5	3.775	1.91648	51.567	5
	344	YPR021C	AGC1	>YPR021C AGC1 SGDID:S000006225, Chr XVI from 603357-600649, Genome Release 64-1-1, reverse complement, Verified ORF, Mitochondrial amino acid transporter, acts both as a glutamate uniporter and as an aspartate-glutamate exchanger; involved in nitrogen met	104.3	4.6442e-27	1	7.8	7	7	8.42247	3.07424	269.28	2	10.1	9	9	10.648	3.41251		1
	59	YBR192W	RIM2	>YBR192W RIM2 SGDID:S000000396, Chr II from 607652-608785, Genome Release 64-1-1, Verified ORF, Mitochondrial pyrimidine nucleotide transporter; imports pyrimidine nucleoside triphosphates and exports pyrimidine nucleoside monophosphates; member of the mi	42.101	1.0361e-10	1	8.8	3	3	7.97766	2.99597		1	8.8	3	3	1.7679	0.822037		1
	193	YIL136W	OM45	>YIL136W OM45 SGDID:S000001398, Chr IX from 93619-94800, Genome Release 64-1-1, Verified ORF, Protein of unknown function, major constituent of the mitochondrial outer membrane; located on the outer (cytosolic) face of the outer membrane	44.58	1.7349e-29	1	19.1	9	9	7.96052	2.99286	80.797	7	13	6	6	3.9673	1.98816	100.26	8
	82	YDL107W	MSS2	>YDL107W MSS2 SGDID:S000002265, Chr IV from 268921-269976, Genome Release 64-1-1, Verified ORF, Peripherally bound inner membrane protein of the mitochondrial matrix involved in membrane insertion of C-terminus of Cox2p, interacts genetically and physical	41.476	1.1339e-170	1	64.1	37	37	7.47608	2.90228	156.08	18	55	27	27	44.589	5.47862	160.76	17
	235	YLR038C	COX12	>YLR038C COX12 SGDID:S000004028, Chr XII from 225172-224921, Genome Release 64-1-1, reverse complement, Verified ORF, Subunit VIb of cytochrome c oxidase, which is the terminal member of the mitochondrial inner membrane electron transport chain; required	9.7878	4.2447e-08	1	28.9	2	2	6.71276	2.74691		1	19.3	1	1	3.8752	1.95427	38.956	2
	184	YIL051C	MMF1	>YIL051C MMF1 SGDID:S000001313, Chr IX from 258280-257843, Genome Release 64-1-1, reverse complement, Verified ORF, Mitochondrial protein required for transamination of isoleucine but not of valine or leucine; may regulate specificity of branched-chain tr	15.908	9.5063e-13	1	29.7	4	4	6.48004	2.696	5.8683	5	20	3	3	2.765	1.46728	35.261	5
	176	YHR008C	SOD2	>YHR008C SOD2 SGDID:S000001050, Chr VIII from 123590-122889, Genome Release 64-1-1, reverse complement, Verified ORF, Mitochondrial manganese superoxide dismutase, protects cells against oxygen toxicity; phosphorylated	25.774	6.7588e-16	1	12	2	2	6.45036	2.68938		1	15.9	3	3	1.3289	0.410233	112.88	2
	328	YPL078C	ATP4	>YPL078C ATP4 SGDID:S000005999, Chr XVI from 408744-408010, Genome Release 64-1-1, reverse complement, Verified ORF, Subunit b of the stator stalk of mitochondrial F1F0 ATP synthase, which is a large, evolutionarily conserved enzyme complex required for A	26.925	2.9561e-40	1	10.2	3	3	6.32111	2.66018	19.293	3	30.7	8	8	3.7504	1.90704	24.917	8
	86	YDL181W	INH1	>YDL181W INH1 SGDID:S000002340, Chr IV from 135179-135436, Genome Release 64-1-1, Verified ORF, Protein that inhibits ATP hydrolysis by the F1F0-ATP synthase; inhibitory function is enhanced by stabilizing proteins Stf1p and Stf2p; has similarity to Stf1p	9.87	4.4743e-06	1	22.4	2	2	6.26881	2.64819	28.398	2	12.9	1	1	3.7108	1.89173		1
	164	YGR207C	CIR1	>YGR207C CIR1 SGDID:S000003439, Chr VII from 911628-910843, Genome Release 64-1-1, reverse complement, Verified ORF, Mitochondrial protein that interacts with frataxin (Yfh1p); putative ortholog of mammalian electron transfer flavoprotein complex subunit	28.758	1.004e-10	1	12.3	3	3	5.98337	2.58096	10.295	3	12.3	3	3	3.1103	1.63705	24.227	4
	35	YBL015W	ACH1	>YBL015W ACH1 SGDID:S000000111, Chr II from 194122-195702, Genome Release 64-1-1, Verified ORF, Protein with CoA transferase activity, particularly for CoASH transfer from succinyl-CoA to acetate; has minor acetyl-CoA-hydrolase activity; phosphorylated; r	58.711	2.9292e-16	1	7.8	4	4	5.98265	2.58078	110.8	4	4	2	2	3.121	1.64201	35.333	2
	157	YGR112W	SHY1	>YGR112W SHY1 SGDID:S000003344, Chr VII from 717358-718527, Genome Release 64-1-1, Verified ORF, Mitochondrial inner membrane protein required for assembly of cytochrome c oxidase (complex IV); associates with complex IV assembly intermediates and complex	45.055	6.7116e-42	1	28.8	11	11	5.77334	2.52941	89.671	4	21.9	8	8	34.975	5.12825	62.098	4
	271	YMR128W	ECM16	>YMR128W ECM16 SGDID:S000004735, Chr XIII from 523696-527499, Genome Release 64-1-1, Verified ORF, Essential DEAH-box ATP-dependent RNA helicase specific to the U3 snoRNP, predominantly nucleolar in distribution, required for 18S rRNA synthesis	144.95	0.0029399	1	0.6	1	1	5.64685	2.49745		1	0	0	0				0
	326	YPL059W	GRX5	>YPL059W GRX5 SGDID:S000005980, Chr XVI from 444579-445031, Genome Release 64-1-1, Verified ORF, Hydroperoxide and superoxide-radical responsive glutathione-dependent oxidoreductase; mitochondrial matrix protein involved in the synthesis/assembly of iron-	16.931	1.1493e-05	1	10	1	1	5.45464	2.44749		1	10	1	1	3.5129	1.81266		1
	242	YLR259C	HSP60	>YLR259C HSP60 SGDID:S000004249, Chr XII from 665002-663284, Genome Release 64-1-1, reverse complement, Verified ORF, Tetradecameric mitochondrial chaperonin required for ATP-dependent folding of precursor polypeptides and complex assembly; prevents aggre	60.751	0	1	50.2	35	35	5.38648	2.42934	67.292	44	54.2	30	30	3.0199	1.5945	61.967	46
	217	YKL016C	ATP7	>YKL016C ATP7 SGDID:S000001499, Chr XI from 407989-407465, Genome Release 64-1-1, reverse complement, Verified ORF, Subunit d of the stator stalk of mitochondrial F1F0 ATP synthase, which is a large, evolutionarily conserved enzyme complex required for AT	19.809	5.5759e-28	1	19.5	4	4	5.28597	2.40217	21.183	3	52.3	9	9	3.7072	1.89033	22.27	10
	219	YKL085W	MDH1	>YKL085W MDH1 SGDID:S000001568, Chr XI from 279123-280127, Genome Release 64-1-1, Verified ORF, Mitochondrial malate dehydrogenase, catalyzes interconversion of malate and oxaloacetate; involved in the tricarboxylic acid (TCA) cycle; phosphorylated	35.65	9.5849e-119	1	57.5	16	16	5.2579	2.39449	72.43	15	51.2	13	13	2.667	1.41522	18.296	14
	295	YNR001C	CIT1	>YNR001C CIT1 SGDID:S000005284, Chr XIV from 631061-629622, Genome Release 64-1-1, reverse complement, Verified ORF, Citrate synthase, catalyzes the condensation of acetyl coenzyme A and oxaloacetate to form citrate; the rate-limiting enzyme of the TCA cy	53.359	3.6076e-87	1	31.3	13	13	5.20129	2.37887	71.17	14	28.8	12	12	2.8425	1.50716	49.514	16
	41	YBL064C	PRX1	>YBL064C PRX1 SGDID:S000000160, Chr II from 101156-100371, Genome Release 64-1-1, reverse complement, Verified ORF, Mitochondrial peroxiredoxin (1-Cys Prx) with thioredoxin peroxidase activity, has a role in reduction of hydroperoxides; reactivation requi	29.495	9.7293e-21	1	23.8	5	5	5.19724	2.37774	51.63	5	18	4	4	3.0174	1.59331	12.765	4
	105	YDR377W	ATP17	>YDR377W ATP17 SGDID:S000002785, Chr IV from 1228611-1228916, Genome Release 64-1-1, Verified ORF, Subunit f of the F0 sector of mitochondrial F1F0 ATP synthase, which is a large, evolutionarily conserved enzyme complex required for ATP synthesis	11.312	1.5611e-07	1	10.9	1	1	5.1581	2.36684		1	19.8	2	2	3.3457	1.74231	19.01	3
	337	YPL262W	FUM1	>YPL262W FUM1 SGDID:S000006183, Chr XVI from 47336-48802, Genome Release 64-1-1, Verified ORF, Fumarase, converts fumaric acid to L-malic acid in the TCA cycle; cytosolic and mitochondrial distribution determined by the N-terminal targeting sequence, prot	53.151	4.8277e-44	1	15.6	7	7	4.89404	2.29103	51.034	6	17.8	9	9	3.1514	1.65599	7.6687	9
	100	YDR298C	ATP5	>YDR298C ATP5 SGDID:S000002706, Chr IV from 1058814-1058176, Genome Release 64-1-1, reverse complement, Verified ORF, Subunit 5 of the stator stalk of mitochondrial F1F0 ATP synthase, which is an evolutionarily conserved enzyme complex required for ATP sy	22.814	9.2833e-40	1	32.5	6	6	4.84896	2.27767	163.84	5	17.9	4	4	3.0994	1.63199	17.117	4
	49	YBR026C	ETR1	>YBR026C ETR1 SGDID:S000000230, Chr II from 294019-292877, Genome Release 64-1-1, reverse complement, Verified ORF, 2-enoyl thioester reductase, member of the medium chain dehydrogenase/reductase family; localized to in mitochondria, where it has a probab	42.066	3.267e-09	1	8.9	3	3	4.68582	2.2283	12.016	3	5	2	2	2.8969	1.53451	4.0421	2
	58	YBR185C	MBA1	>YBR185C MBA1 SGDID:S000000389, Chr II from 599959-599123, Genome Release 64-1-1, reverse complement, Verified ORF, Membrane-associated mitochondrial ribosome receptor; forms a complex with Mdm38p that may facilitate recruitment of mRNA-specific translati	31.811	4.0614e-70	1	43.2	11	11	4.66701	2.2225	198.21	5	31.3	8	8	7.8948	2.9809	164.9	5
	338	YPL271W	ATP15	>YPL271W ATP15 SGDID:S000006192, Chr XVI from 30079-30267, Genome Release 64-1-1, Verified ORF, Epsilon subunit of the F1 sector of mitochondrial F1F0 ATP synthase, which is a large, evolutionarily conserved enzyme complex required for ATP synthesis; phos	6.7425	1.4089e-24	1	56.5	3	3	4.62129	2.20829	6.5645	3	56.5	3	3	2.7309	1.44938	18.41	3
	243	YLR304C;YJL200C	ACO1;ACO2	>YLR304C ACO1 SGDID:S000004295, Chr XII from 737548-735212, Genome Release 64-1-1, reverse complement, Verified ORF, Aconitase, required for the tricarboxylic acid (TCA) cycle and also independently required for mitochondrial genome maintenance; phosphory	85.367	3.4785e-209	2	38.6	29	29	4.32302	2.11204	35.468	29	41.6	32	32	2.7254	1.44647	32.663	47
	48	YBR025C	OLA1	>YBR025C OLA1 SGDID:S000000229, Chr II from 291865-290681, Genome Release 64-1-1, reverse complement, Verified ORF, P-loop ATPase with similarity to human OLA1 and bacterial YchF; identified as specifically interacting with the proteasome; protein levels	44.174	5.366e-104	1	65.2	22	22	4.21727	2.07631	72.139	10	0	0	0				0
	153	YGR062C	COX18	>YGR062C COX18 SGDID:S000003294, Chr VII from 617278-616328, Genome Release 64-1-1, reverse complement, Verified ORF, Mitochondrial integral inner membrane protein required for membrane insertion of C-terminus of Cox2p; interacts genetically and physicall	35.65	3.842e-33	1	14.2	6	6	4.14027	2.04973		1	20.9	9	9	2.7883	1.47939	133.97	9
	212	YJR080C	AIM24	>YJR080C AIM24 SGDID:S000003841, Chr X from 581616-580432, Genome Release 64-1-1, reverse complement, Verified ORF, Protein of unknown function; the authentic, non-tagged protein is detected in purified mitochondria in high-throughput studies; null mutant	44.427	6.5707e-15	1	8.1	3	3	4.09098	2.03245		1	8.1	4	4	5.8262	2.54256	46.909	3
	216	YJR121W	ATP2	>YJR121W ATP2 SGDID:S000003882, Chr X from 647607-649142, Genome Release 64-1-1, Verified ORF, Beta subunit of the F1 sector of mitochondrial F1F0 ATP synthase, which is a large, evolutionarily conserved enzyme complex required for ATP synthesis; phosphor	54.793	0	1	65.4	29	29	4.08898	2.03174	65.332	63	51.7	25	25	2.9464	1.55895	62.675	80
	182	YHR208W;YJR148W	BAT1;BAT2	>YHR208W BAT1 SGDID:S000001251, Chr VIII from 517532-518713, Genome Release 64-1-1, Verified ORF, Mitochondrial branched-chain amino acid (BCAA) aminotransferase, preferentially involved in BCAA biosynthesis; homolog of murine ECA39; highly expressed duri	43.596	1.8685e-51	2	32.3	11	11	4.05367	2.01923	30.184	12	25.7	9	9	3.0309	1.59975	26.018	9
	305	YOL140W	ARG8	>YOL140W ARG8 SGDID:S000005500, Chr XV from 58759-60030, Genome Release 64-1-1, Verified ORF, Acetylornithine aminotransferase, catalyzes the fourth step in the biosynthesis of the arginine precursor ornithine	46.681	1.0945e-13	1	12.8	4	4	3.982	1.99349		1	3.8	1	1	2.6431	1.40223		1
	45	YBL099W	ATP1	>YBL099W ATP1 SGDID:S000000195, Chr II from 37053-38690, Genome Release 64-1-1, Verified ORF, Alpha subunit of the F1 sector of mitochondrial F1F0 ATP synthase, which is a large, evolutionarily conserved enzyme complex required for ATP synthesis; phosphor	58.607	0	1	53.4	28	28	3.97915	1.99246	53.778	44	60	31	31	2.9452	1.55837	39.771	68
	265	YMR083W	ADH3	>YMR083W ADH3 SGDID:S000004688, Chr XIII from 434788-435915, Genome Release 64-1-1, Verified ORF, Mitochondrial alcohol dehydrogenase isozyme III; involved in the shuttling of mitochondrial NADH to the cytosol under anaerobic conditions and ethanol produc	40.369	1.0001e-10	1	8	3	3	3.97046	1.98931	79.321	3	9.9	4	4	2.6854	1.42514	5.4737	4
	77	YDL004W;YPL160W	ATP16;CDC60	>YDL004W ATP16 SGDID:S000002162, Chr IV from 443029-443511, Genome Release 64-1-1, Verified ORF, Delta subunit of the central stalk of mitochondrial F1F0 ATP synthase, which is a large, evolutionarily conserved enzyme complex required for ATP synthesis; p	17.02	6.2549e-05	2	5	2	2	3.83759	1.9402	13.272	2	5	2	2	3.1087	1.63631	31.317	3
	51	YBR039W	ATP3	>YBR039W ATP3 SGDID:S000000243, Chr II from 315575-316510, Genome Release 64-1-1, Verified ORF, Gamma subunit of the F1 sector of mitochondrial F1F0 ATP synthase, which is a large, evolutionarily conserved enzyme complex required for ATP synthesis	34.35	2.8511e-105	1	44.7	13	13	3.57411	1.83758	201.33	15	34.1	11	11	2.8891	1.53062	18.869	14
	237	YLR163C	MAS1	>YLR163C MAS1 SGDID:S000004153, Chr XII from 493254-491866, Genome Release 64-1-1, reverse complement, Verified ORF, Smaller subunit of the mitochondrial processing protease (MPP), essential processing enzyme that cleaves the N-terminal targeting sequence	51.083	1.1215e-09	1	7.1	3	3	3.5189	1.81512	34.171	2	4.1	2	2	2.4077	1.26766	23.799	2
	79	YDL066W;YLR174W;YNL009W	IDP1;IDP2;IDP3	>YDL066W IDP1 SGDID:S000002224, Chr IV from 334835-336121, Genome Release 64-1-1, Verified ORF, Mitochondrial NADP-specific isocitrate dehydrogenase, catalyzes the oxidation of isocitrate to alpha-ketoglutarate; not required for mitochondrial respiration	48.19	5.0193e-38	3	16.4	7	7	3.45304	1.78787	67.455	7	17.8	7	7	2.3315	1.22126	81.257	6
	76	YCR083W	TRX3	>YCR083W TRX3 SGDID:S000000679, Chr III from 259578-259961, Genome Release 64-1-1, Verified ORF, Mitochondrial thioredoxin, highly conserved oxidoreductase required to maintain the redox homeostasis of the cell, forms the mitochondrial thioredoxin system	14.432	6.5438e-06	1	15.7	2	2	3.43832	1.7817	12.347	2	7.1	1	1	1.7688	0.822771		1
	102	YDR322C-A	TIM11	>YDR322C-A TIM11 SGDID:S000007255, Chr IV from 1112293-1112003, Genome Release 64-1-1, reverse complement, Verified ORF, Subunit e of mitochondrial F1F0-ATPase, which is a large, evolutionarily conserved enzyme complex required for ATP synthesis; essentia	10.875	0.00018177	1	18.8	2	2	3.35435	1.74603	4.9502	2	8.3	1	1	2.6868	1.42589		1
	183	YIL022W	TIM44	>YIL022W TIM44 SGDID:S000001284, Chr IX from 311165-312460, Genome Release 64-1-1, Verified ORF, Essential component of the Translocase of the Inner Mitochondrial membrane (TIM23 complex); tethers the import motor and regulatory factors (PAM complex) to t	48.854	8.5455e-21	1	7.4	3	3	3.27933	1.7134	69.108	3	13	5	5	3.5845	1.84177	53.914	5
	177	YKL156W;YHR021C	RPS27A;RPS27B	>YKL156W RPS27A SGDID:S000001639, Chr XI from 158613-158615,158967-159212, Genome Release 64-1-1, Verified ORF, Protein component of the small (40S) ribosomal subunit; nearly identical to Rps27Bp and has similarity to rat S27 ribosomal protein;>YHR021C R	8.8793	9.7027e-15	2	9.8	1	1	3.26499	1.70708		1	40.2	4	4	1.6522	0.724388	15.419	5
	188	YIL094C	LYS12	>YIL094C LYS12 SGDID:S000001356, Chr IX from 187632-186517, Genome Release 64-1-1, reverse complement, Verified ORF, Homo-isocitrate dehydrogenase, an NAD-linked mitochondrial enzyme required for the fourth step in the biosynthesis of lysine, in which hom	40.068	6.4672e-37	1	14.3	5	5	3.20718	1.68131	44.056	5	22.4	7	7	2.1212	1.08488	37.095	7
	25	Q0140	VAR1	>Q0140 VAR1 SGDID:S000007275, Chr Mito from 48901-50097, Genome Release 64-1-1, Verified ORF, Mitochondrial ribosomal protein of the small subunit, mitochondrially-encoded; polymorphic in different strains due to variation in number of AAT (asparagine) co	47.123	0.0001409	1	4.5	2	2	3.19642	1.67646	34.925	2	4.5	2	2	1.7096	0.773659	50.568	3
	343	YPR020W	ATP20	>YPR020W ATP20 SGDID:S000006224, Chr XVI from 599870-600217, Genome Release 64-1-1, Verified ORF, Subunit g of the mitochondrial F1F0 ATP synthase; reversibly phosphorylated on two residues; unphosphorylated form is required for dimerization of the ATP sy	12.921	5.6375e-12	1	20	2	2	3.08299	1.62433	33.84	2	34.8	4	4	2.6024	1.37984	15.402	5
	315	YOR187W	TUF1	>YOR187W TUF1 SGDID:S000005713, Chr XV from 684030-685343, Genome Release 64-1-1, Verified ORF, Mitochondrial translation elongation factor Tu; comprises both GTPase and guanine nucleotide exchange factor activities, while these activities are found in se	47.972	1.8054e-33	1	18.3	7	7	3.0704	1.61843	51.038	7	16	6	6	2.0344	1.0246	55.851	6
	280	YMR302C	YME2	>YMR302C YME2 SGDID:S000004917, Chr XIII from 872625-870073, Genome Release 64-1-1, reverse complement, Verified ORF, Integral inner mitochondrial membrane protein with a role in maintaining mitochondrial nucleoid structure and number; mutants exhibit an	96.687	1.0715e-06	1	1.5	1	1	3.0688	1.61768		1	1.1	1	1				0
	141	YFR033C	QCR6	>YFR033C QCR6 SGDID:S000001929, Chr VI from 224769-224326, Genome Release 64-1-1, reverse complement, Verified ORF, Subunit 6 of the ubiquinol cytochrome-c reductase complex, which is a component of the mitochondrial inner membrane electron transport chai	17.257	0.00025113	1	8.2	1	1	2.95229	1.56183	27.872	2	8.2	1	1	1.854	0.890641	14.938	2
	179	YHR024C	MAS2	>YHR024C MAS2 SGDID:S000001066, Chr VIII from 159192-157744, Genome Release 64-1-1, reverse complement, Verified ORF, Larger subunit of the mitochondrial processing protease (MPP), essential processing enzyme that cleaves the N-terminal targeting sequence	53.337	5.9347e-18	1	8.3	4	4	2.8591	1.51556	157.72	4	2.1	1	1	1.8851	0.914641		1
	209	YJR045C;YEL030W	SSC1;ECM10	>YJR045C SSC1 SGDID:S000003806, Chr X from 521602-519638, Genome Release 64-1-1, reverse complement, Verified ORF, Hsp70 family ATPase, constituent of the import motor component of the Translocase of the Inner Mitochondrial membrane (TIM23 complex); invol	70.627	0	2	45.6	31	31	2.8267	1.49912	54.967	63	45.3	31	31	1.8187	0.862908	37.055	72
	284	YNL055C	POR1	>YNL055C POR1 SGDID:S000005000, Chr XIV from 518845-517994, Genome Release 64-1-1, reverse complement, Verified ORF, Mitochondrial porin (voltage-dependent anion channel), outer membrane protein required for the maintenance of mitochondrial osmotic stabil	30.428	5.4384e-133	1	51.9	13	13	2.81889	1.49513	157.23	24	51.9	14	14	1.4015	0.486972	57.921	28
	293	YNL315C	ATP11	>YNL315C ATP11 SGDID:S000005259, Chr XIV from 44280-43324, Genome Release 64-1-1, reverse complement, Verified ORF, Molecular chaperone, required for the assembly of alpha and beta subunits into the F1 sector of mitochondrial F1F0 ATP synthase	36.851	0.0011603	1	3.5	1	1	2.77416	1.47205		1	0	0	0				0
	63	YBR263W	SHM1	>YBR263W SHM1 SGDID:S000000467, Chr II from 736264-737736, Genome Release 64-1-1, Verified ORF, Mitochondrial serine hydroxymethyltransferase, converts serine to glycine plus 5,10 methylenetetrahydrofolate; involved in generating precursors for purine, py	53.686	1.2113e-25	1	10.6	5	5	2.72941	1.44859	55.674	5	6.3	3	3	1.8154	0.860287	62.862	3
	64	YBR282W	MRPL27	>YBR282W MRPL27 SGDID:S000000486, Chr II from 768240-768680, Genome Release 64-1-1, Verified ORF, Mitochondrial ribosomal protein of the large subunit	16.492	1.1686e-10	1	15.8	2	2	2.72643	1.44701		1	21.9	3	3	1.6896	0.756682	18.781	3
	139	YFR002W	NIC96	>YFR002W NIC96 SGDID:S000001898, Chr VI from 150016-152535, Genome Release 64-1-1, Verified ORF, Component of the nuclear pore complex, required for nuclear pore formation; forms a subcomplex with Nsp1p, Nup57p, and Nup49p	96.173	8.1174e-43	1	1.4	1	1	2.72279	1.44509		1	14.7	12	12	1.6925	0.759156	17.19	12
	319	YOR232W	MGE1	>YOR232W MGE1 SGDID:S000005758, Chr XV from 774573-775259, Genome Release 64-1-1, Verified ORF, Mitochondrial matrix cochaperone, acts as a nucleotide release factor for Ssc1p in protein translocation and folding; also acts as cochaperone for Ssq1p in fol	26.066	7.6534e-06	1	7.9	2	2	2.70431	1.43526	2.9448	2	8.3	2	2	1.4318	0.51783	23.354	2
	204	YJL133W	MRS3	>YJL133W MRS3 SGDID:S000003669, Chr X from 160619-161563, Genome Release 64-1-1, Verified ORF, Iron transporter that mediates Fe2+ transport across the inner mitochondrial membrane; mitochondrial carrier family member, similar to and functionally redundan	34.501	6.4661e-07	1	8.3	2	2	2.68212	1.42337		1	4.5	1	1				0
	289	YNL177C	MRPL22	>YNL177C MRPL22 SGDID:S000005121, Chr XIV from 304615-303686, Genome Release 64-1-1, reverse complement, Verified ORF, Mitochondrial ribosomal protein of the large subunit	34.897	1.0037e-09	1	15.2	4	4	2.63901	1.4	204.02	3	6.8	2	2	2.0669	1.04747	43.552	2
	282	YNL037C	IDH1	>YNL037C IDH1 SGDID:S000004982, Chr XIV from 559002-557920, Genome Release 64-1-1, reverse complement, Verified ORF, Subunit of mitochondrial NAD(+)-dependent isocitrate dehydrogenase, which catalyzes the oxidation of isocitrate to alpha-ketoglutarate in	39.324	1.0836e-31	1	22.5	8	8	2.62185	1.39059	21.188	8	22.5	8	8	1.7093	0.773406	7.5587	8
	255	YML025C	YML6	>YML025C YML6 SGDID:S000004487, Chr XIII from 225239-224406,225365-225339, Genome Release 64-1-1, reverse complement, Verified ORF, Mitochondrial ribosomal protein of the large subunit, has similarity to E. coli L4 ribosomal protein and human mitoribosoma	31.969	4.5434e-08	1	11.2	3	3	2.54091	1.34534	3.7062	3	5.9	2	2	1.8156	0.860446	1.7779	2
	323	YOR356W	CIR2	>YOR356W CIR2 SGDID:S000005883, Chr XV from 1007221-1009116, Genome Release 64-1-1, Verified ORF, Putative ortholog of human electron transfer flavoprotein dehydrogenase (ETF-dH); found in a large supramolecular complex with other mitochondrial dehydrogen	69.633	6.3372e-13	1	10.9	6	6	2.49109	1.31678	105.21	5	0	0	0				0
	111	YDR462W	MRPL28	>YDR462W MRPL28 SGDID:S000002870, Chr IV from 1386073-1386516, Genome Release 64-1-1, Verified ORF, Mitochondrial ribosomal protein of the large subunit	17.342	5.3031e-08	1	21.1	3	3	2.48998	1.31613	30.053	3	14.3	2	2	1.9516	0.964657	10.236	2
	324	YOR374W	ALD4	>YOR374W ALD4 SGDID:S000005901, Chr XV from 1039840-1041399, Genome Release 64-1-1, Verified ORF, Mitochondrial aldehyde dehydrogenase, required for growth on ethanol and conversion of acetaldehyde to acetate; phosphorylated; activity is K+ dependent; uti	56.723	2.5083e-114	1	35.5	15	15	2.44666	1.29082	55.147	18	38.9	15	14	1.429	0.515006	49.812	24
	103	YDR322W	MRPL35	>YDR322W MRPL35 SGDID:S000002730, Chr IV from 1110589-1111692, Genome Release 64-1-1, Verified ORF, Mitochondrial ribosomal protein of the large subunit	42.825	1.0132e-05	1	1.9	1	1	2.4296	1.28072		1	3	1	1	1.2674	0.341872		1
	312	YOR136W	IDH2	>YOR136W IDH2 SGDID:S000005662, Chr XV from 580250-581359, Genome Release 64-1-1, Verified ORF, Subunit of mitochondrial NAD(+)-dependent isocitrate dehydrogenase, which catalyzes the oxidation of isocitrate to alpha-ketoglutarate in the TCA cycle; phosph	39.739	7.182e-49	1	27.4	9	9	2.42336	1.27701	24.961	9	30.9	10	10	1.6622	0.733094	15.115	10
	260	YMR024W	MRPL3	>YMR024W MRPL3 SGDID:S000004626, Chr XIII from 321875-323047, Genome Release 64-1-1, Verified ORF, Mitochondrial ribosomal protein of the large subunit	43.999	5.1944e-32	1	23.6	9	9	2.38459	1.25374	32.029	9	25.9	10	10	2.0727	1.05151	13.946	10
	314	YOR176W	HEM15	>YOR176W HEM15 SGDID:S000005702, Chr XV from 662401-663582, Genome Release 64-1-1, Verified ORF, Ferrochelatase, a mitochondrial inner membrane protein, catalyzes the insertion of ferrous iron into protoporphyrin IX, the eighth and final step in the heme	44.596	2.0833e-67	1	27	12	12	2.36827	1.24383	25.537	15	24.9	12	12	1.751	0.808179	16.774	13
	208	YJR016C	ILV3	>YJR016C ILV3 SGDID:S000003777, Chr X from 466208-464451, Genome Release 64-1-1, reverse complement, Verified ORF, Dihydroxyacid dehydratase, catalyzes third step in the common pathway leading to biosynthesis of branched-chain amino acids	62.86	1.2905e-17	1	10.3	4	4	2.34198	1.22773	63.043	4	2.9	1	1	1.8085	0.854794		1
	123	YER073W	ALD5	>YER073W ALD5 SGDID:S000000875, Chr V from 304030-305592, Genome Release 64-1-1, Verified ORF, Mitochondrial aldehyde dehydrogenase, involved in regulation or biosynthesis of electron transport chain components and acetate formation; activated by K+; util	56.692	3.8338e-10	1	6.2	3	3	2.29011	1.19542	65.495	3	1.7	1	0				0
	335	YPL173W	MRPL40	>YPL173W MRPL40 SGDID:S000006094, Chr XVI from 223143-224036, Genome Release 64-1-1, Verified ORF, Mitochondrial ribosomal protein of the large subunit	33.751	3.9186e-25	1	11.1	3	3	2.25866	1.17547	25.423	3	11.1	3	3	2.1895	1.1306	19.34	3
	122	YER069W	ARG5,6	>YER069W ARG5,6 SGDID:S000000871, Chr V from 295410-298001, Genome Release 64-1-1, Verified ORF, Protein that is processed in the mitochondrion to yield acetylglutamate kinase and N-acetyl-gamma-glutamyl-phosphate reductase, which catalyze the 2nd and 3rd	94.868	2.7264e-17	1	4.5	3	3	2.2079	1.14267	103.58	3	2.4	2	2	1.6495	0.722029	91.885	2
	75	YCR071C	IMG2	>YCR071C IMG2 SGDID:S000000667, Chr III from 240543-240103, Genome Release 64-1-1, reverse complement, Verified ORF, Mitochondrial ribosomal protein of the large subunit	16.38	0.00015409	1	13.7	2	2	2.14611	1.10172	15.451	2	13.7	2	2	2.0496	1.03534	11.906	2
	74	YCR031C;YJL191W	RPS14A;RPS14B	>YCR031C RPS14A SGDID:S000000627, Chr III from 177906-177500,178220-178214, Genome Release 64-1-1, reverse complement, Verified ORF, Ribosomal protein 59 of the small subunit, required for ribosome assembly and 20S pre-rRNA processing; mutations confer cr	14.536	5.8931e-10	2	17.5	2	2	2.13972	1.09742	32.217	2	16.8	3	3	1.0052	0.00748258	25.12	4
	42	YER117W;YBL087C	RPL23B;RPL23A	>YER117W RPL23B SGDID:S000000919, Chr V from 396769-396810,397282-397653, Genome Release 64-1-1, Verified ORF, Protein component of the large (60S) ribosomal subunit, identical to Rpl23Ap and has similarity to E. coli L14 and rat L23 ribosomal proteins;>	14.473	3.4999e-09	2	21.2	4	4	1.99908	0.999337	20.588	6	11.7	2	2	1.15	0.201634	18.412	4
	46	YBR005W	RCR1	>YBR005W RCR1 SGDID:S000000209, Chr II from 245906-246547, Genome Release 64-1-1, Verified ORF, Protein of the ER membrane involved in cell wall chitin deposition; may function in the endosomal-vacuolar trafficking pathway, helping determine whether plasm	23.886	1.1903e-15	1	13.1	2	2	1.99852	0.998933	46.036	3	6.1	1	1	1.0605	0.0847446	24.688	3
	108	YEL054C;YDR418W	RPL12A;RPL12B	>YEL054C RPL12A SGDID:S000000780, Chr V from 53218-52721, Genome Release 64-1-1, reverse complement, Verified ORF, Protein component of the large (60S) ribosomal subunit, nearly identical to Rpl12Bp; rpl12a rpl12b double mutant exhibits slow growth and sl	17.822	1.1193e-07	2	5.5	1	1	1.99645	0.997434		1	14.5	2	2	1.2385	0.308594	38.439	2
	44	YBL095W	YBL095W	>YBL095W YBL095W SGDID:S000000191, Chr II from 43277-44089, Genome Release 64-1-1, Uncharacterized ORF, Putative protein of unknown function; the authentic, non-tagged protein is detected in highly purified mitochondria in high-throughput studies	30.545	9.9216e-05	1	4.4	1	1	1.98247	0.987303		1	0	0	0				0
	302	YOL040C	RPS15	>YOL040C RPS15 SGDID:S000005400, Chr XV from 253577-253149, Genome Release 64-1-1, reverse complement, Verified ORF, Protein component of the small (40S) ribosomal subunit; has similarity to E. coli S19 and rat S15 ribosomal proteins	16.002	3.7811e-06	1	9.2	1	1	1.97906	0.984816		1	16.9	2	2	0.91872	-0.122303	6.8744	3
	194	YKR094C;YIL148W;YLR167W;YLL039C	RPL40B;RPL40A;RPS31;UBI4	>YKR094C RPL40B SGDID:S000001802, Chr XI from 618374-617996,618750-618743, Genome Release 64-1-1, reverse complement, Verified ORF, Fusion protein, identical to Rpl40Ap, that is cleaved to yield ubiquitin and a ribosomal protein of the large (60S) ribosom	14.554	4.7311e-35	4	36.7	4	4	1.97161	0.979373	110.93	24	36.7	4	4	1.0045	0.00647756	49.112	37
	244	YLR325C	RPL38	>YLR325C RPL38 SGDID:S000004317, Chr XII from 781379-781143, Genome Release 64-1-1, reverse complement, Verified ORF, Protein component of the large (60S) ribosomal subunit, has similarity to rat L38 ribosomal protein	8.8264	4.8949e-05	1	28.2	2	2	1.9699	0.978122	35.006	2	0	0	0				0
	162	YJR009C;YGR192C;YJL052W	TDH2;TDH3;TDH1	>YJR009C TDH2 SGDID:S000003769, Chr X from 454681-453683, Genome Release 64-1-1, reverse complement, Verified ORF, Glyceraldehyde-3-phosphate dehydrogenase, isozyme 2, involved in glycolysis and gluconeogenesis; tetramer that catalyzes the reaction of gly	35.846	7.1147e-27	3	18.7	6	6	1.96437	0.974064	13.319	6	21.1	8	8	1.3335	0.415218	196.91	9
	98	YDR258C	HSP78	>YDR258C HSP78 SGDID:S000002666, Chr IV from 974243-971808, Genome Release 64-1-1, reverse complement, Verified ORF, Oligomeric mitochondrial matrix chaperone that cooperates with Ssc1p in mitochondrial thermotolerance after heat shock; able to prevent th	91.335	9.5524e-28	1	2.3	2	2	1.95183	0.964827	17.637	2	9.5	7	7	1.1384	0.187008	27.034	7
	279	YMR286W	MRPL33	>YMR286W MRPL33 SGDID:S000004899, Chr XIII from 841942-842202, Genome Release 64-1-1, Verified ORF, Mitochondrial ribosomal protein of the large subunit	9.5311	5.8919e-06	1	23.3	2	2	1.94047	0.956404	31.706	2	11.6	1	1	2.1653	1.11457		1
	291	YNL252C	MRPL17	>YNL252C MRPL17 SGDID:S000005196, Chr XIV from 172286-171441, Genome Release 64-1-1, reverse complement, Verified ORF, Mitochondrial ribosomal protein of the large subunit	32.212	1.7592e-07	1	8.2	2	2	1.90792	0.932003	267.81	2	5.7	2	2	2.0469	1.03344	36.766	2
	128	YER125W	RSP5	>YER125W RSP5 SGDID:S000000927, Chr V from 410189-412618, Genome Release 64-1-1, Verified ORF, E3 ubiquitin ligase of the NEDD4 family; involved in regulating many cellular processes including MVB sorting, heat shock response, transcription, endocytosis,	91.815	1.0031e-36	1	11.4	9	9	1.90031	0.926235	101.79	14	13.3	9	9	1.2932	0.370945	54.286	16
	287	YNL161W	CBK1	>YNL161W CBK1 SGDID:S000005105, Chr XIV from 332597-334867, Genome Release 64-1-1, Verified ORF, Serine/threonine protein kinase that regulates cell morphogenesis pathways, including cell wall biosynthesis, mating projection morphology, bipolar bud site s	86.945	3.2611e-37	1	15.2	10	10	1.83221	0.873582	33.493	9	12.2	8	8	1.1389	0.187641	20.777	9
	57	YBR177C	EHT1	>YBR177C EHT1 SGDID:S000000381, Chr II from 586162-584807, Genome Release 64-1-1, reverse complement, Verified ORF, Acyl-coenzymeA:ethanol O-acyltransferase that plays a minor role in medium-chain fatty acid ethyl ester biosynthesis; possesses short-chain	51.255	0.0022671	1	1.8	1	1	1.8208	0.86457		1	2	1	1	1.5284	0.612022		1
	89	YDL217C	TIM22	>YDL217C TIM22 SGDID:S000002376, Chr IV from 68606-67983, Genome Release 64-1-1, reverse complement, Verified ORF, Essential core component of the mitochondrial TIM22 complex involved in insertion of polytopic proteins into the inner membrane; forms the c	21.864	3.2051e-12	1	14	2	2	1.7818	0.833336		1	16.4	3	3				0
	267	YMR098C	ATP25	>YMR098C ATP25 SGDID:S000004704, Chr XIII from 462609-460771, Genome Release 64-1-1, reverse complement, Verified ORF, Mitochondrial protein required for the stability of Oli1p (Atp9p) mRNA and for the Oli1p ring formation; YMR098C is not an essential gen	70.413	0.00081413	1	2.3	1	1	1.77267	0.825926		1	2.3	1	1	1.6161	0.692516		1
	36	YBL022C	PIM1	>YBL022C PIM1 SGDID:S000000118, Chr II from 181275-177874, Genome Release 64-1-1, reverse complement, Verified ORF, ATP-dependent Lon protease, involved in degradation of misfolded proteins in mitochondria; required for biogenesis and maintenance of mitoc	127.11	4.4435e-21	1	4	5	5	1.74438	0.802713	28.696	5	7.7	9	9	1.0541	0.0760117	16.374	8
	55	YPR080W;YBR118W	TEF1;TEF2	>YPR080W TEF1 SGDID:S000006284, Chr XVI from 700594-701970, Genome Release 64-1-1, Verified ORF, Translational elongation factor EF-1 alpha; also encoded by TEF2; functions in the binding reaction of aminoacyl-tRNA (AA-tRNA) to ribosomes; may also have a	50.032	5.0416e-21	2	14.4	7	7	1.72574	0.787219	59.343	8	10.3	5	5	0.9689	-0.0455803	92.845	8
	290	YNL208W	YNL208W	>YNL208W YNL208W SGDID:S000005152, Chr XIV from 254418-255017, Genome Release 64-1-1, Verified ORF, Protein of unknown function; may interact with ribosomes, based on co-purification experiments; authentic, non-tagged protein is detected in purified mitoc	20.151	1.6397e-41	1	35.2	4	4	1.71303	0.776553	50.064	7	33.2	4	4	0.66405	-0.590636	53.575	7
	65	YBR289W	SNF5	>YBR289W SNF5 SGDID:S000000493, Chr II from 779667-782384, Genome Release 64-1-1, Verified ORF, Subunit of the SWI/SNF chromatin remodeling complex involved in transcriptional regulation; functions interdependently in transcriptional activation with Snf2p	102.54	1.198e-18	1	2.9	2	2	1.70928	0.773393	31.646	2	1.4	1	1	0.76331	-0.389659		1
	137	YFL034C-B	MOB2	>YFL034C-B MOB2 SGDID:S000001859, Chr VI from 63859-63016,63993-63974, Genome Release 64-1-1, reverse complement, Verified ORF, Activator of Cbk1p kinase; component of the RAM signaling network that regulates cellular polarity and morphogenesis; activatio	33.275	2.8161e-08	1	11.8	2	2	1.67451	0.743738	3.0836	2	11.8	2	2	1.0133	0.0190614	5.2913	2
	225	YKL157W;YHR047C	APE2;AAP1	>YKL157W APE2 SGDID:S000001640, Chr XI from 154991-155271,155655-158232, Genome Release 64-1-1, Verified ORF, Aminopeptidase yscII; may have a role in obtaining leucine from dipeptide substrates; sequence coordinates have changed since RT-PCR analysis sho	107.75	3.5419e-71	2	17.9	16	16	1.64818	0.720873	32.635	16	14.7	13	13	1.2803	0.356482	34.034	25
	125	YER086W	ILV1	>YER086W ILV1 SGDID:S000000888, Chr V from 328477-330207, Genome Release 64-1-1, Verified ORF, Threonine deaminase, catalyzes the first step in isoleucine biosynthesis; expression is under general amino acid control; ILV1 locus exhibits highly positioned	63.83	1.4423e-51	1	8.3	4	4	1.64568	0.718688	58.052	4	10.6	4	4	1.489	0.574344	29.117	4
	339	YPR002W	PDH1	>YPR002W PDH1 SGDID:S000006206, Chr XVI from 558385-559935, Genome Release 64-1-1, Verified ORF, Mitochondrial protein that participates in respiration, induced by diauxic shift; homologous to E. coli PrpD, may take part in the conversion of 2-methylcitra	57.683	6.847e-10	1	6	3	3	1.59403	0.672681	65.114	3	4.5	2	2	1.0643	0.0899049	45.641	2
	316	YOR204W	DED1	>YOR204W DED1 SGDID:S000005730, Chr XV from 722911-724725, Genome Release 64-1-1, Verified ORF, ATP-dependent DEAD (Asp-Glu-Ala-Asp)-box RNA helicase, required for translation initiation of all yeast mRNAs; mutations in human DEAD-box DBY are a frequent c	65.552	1.4493e-16	1	8.4	4	4	1.57973	0.659677	41.027	4	1.5	1	1	0.64851	-0.624799		1
	292	YOL121C;YNL302C	RPS19A;RPS19B	>YOL121C RPS19A SGDID:S000005481, Chr XV from 92440-92026,92850-92831, Genome Release 64-1-1, reverse complement, Verified ORF, Protein component of the small (40S) ribosomal subunit, required for assembly and maturation of pre-40 S particles; mutations i	15.917	4.9836e-05	2	6.2	1	1	1.57203	0.652629		1	13.2	2	2	1.2897	0.367036	22.755	2
	218	YKL068W	NUP100	>YKL068W NUP100 SGDID:S000001551, Chr XI from 310199-313078, Genome Release 64-1-1, Verified ORF, Subunit of the nuclear pore complex (NPC) that is localized to both sides of the pore; contains a repetitive GLFG motif that interacts with mRNA export facto	99.987	1.4014e-09	1	1.3	1	1	1.56932	0.650137		1	4.5	3	3	1.5428	0.625551	39.252	12
	124	YIL069C;YER074W	RPS24B;RPS24A	>YIL069C RPS24B SGDID:S000001331, Chr IX from 231957-231553,232369-232367, Genome Release 64-1-1, reverse complement, Verified ORF, Protein component of the small (40S) ribosomal subunit; identical to Rps24Ap and has similarity to rat S24 ribosomal protei	15.329	0.00012308	2	6.7	1	1	1.55417	0.636145		1	13.3	2	2	1.2961	0.374177	31.745	2
	248	YLR369W	SSQ1	>YLR369W SSQ1 SGDID:S000004361, Chr XII from 859552-861525, Genome Release 64-1-1, Verified ORF, Mitochondrial hsp70-type molecular chaperone, required for assembly of iron/sulfur clusters into proteins at a step after cluster synthesis, and for maturatio	72.364	0.00011548	1	3	2	2	1.54957	0.631869	86.217	2	0	0	0				0
	135	YFL016C	MDJ1	>YFL016C MDJ1 SGDID:S000001878, Chr VI from 106236-104701, Genome Release 64-1-1, reverse complement, Verified ORF, Co-chaperone that stimulates the ATPase activity of the HSP70 protein Ssc1p; involved in protein folding/refolding in the mitochodrial matr	55.56	4.063e-28	1	19.6	7	7	1.5317	0.615132	57.529	7	19.8	8	8	0.86735	-0.205314	56.708	8
	99	YDR296W	MHR1	>YDR296W MHR1 SGDID:S000002704, Chr IV from 1055212-1055892, Genome Release 64-1-1, Verified ORF, Protein involved in homologous recombination in mitochondria; required for recombination-dependent mtDNA partitioning; involved in stimulation of mitochondri	26.894	0.00215	1	4.4	1	1	1.5305	0.614006		1	0	0	0				0
	353	YPR165W	RHO1	>YPR165W RHO1 SGDID:S000006369, Chr XVI from 875368-875997, Genome Release 64-1-1, Verified ORF, GTP-binding protein of the rho subfamily of Ras-like proteins, involved in establishment of cell polarity; regulates protein kinase C (Pkc1p) and the cell wal	23.152	9.8504e-11	1	13.4	3	3	1.46806	0.553913	24.42	4	8.6	2	2	1.0531	0.0746424	11.486	3
	150	YGL221C	NIF3	>YGL221C NIF3 SGDID:S000003189, Chr VII from 82292-81426, Genome Release 64-1-1, reverse complement, Verified ORF, Protein of unknown function, similar to Listeria monocytogenes major sigma factor (rpoD gene product); the authentic, non-tagged protein is	31.888	9.649e-16	1	13.2	4	4	1.44858	0.534642	203.45	4	10.1	3	3	1.2321	0.301119	8.7603	3
	119	YER048W-A	ISD11	>YER048W-A ISD11 SGDID:S000007237, Chr V from 250718-251002, Genome Release 64-1-1, Verified ORF, Protein required for mitochondrial iron-sulfur cluster biosynthesis	11.266	2.1979e-09	1	29.8	3	3	1.42651	0.512493	18.778	3	0	0	0				0
	117	YER004W	FMP52	>YER004W FMP52 SGDID:S000000806, Chr V from 159580-160275, Genome Release 64-1-1, Verified ORF, Protein of unknown function, localized to the mitochondrial outer membrane; induced by treatment with 8-methoxypsoralen and UVA irradiation	25.086	3.8784e-21	1	10	2	2	1.42011	0.506004	4.0721	2	27.3	6	6	1.4031	0.488618	23.707	6
	185	YIL065C	FIS1	>YIL065C FIS1 SGDID:S000001327, Chr IX from 241775-241308, Genome Release 64-1-1, reverse complement, Verified ORF, Protein involved in mitochondrial membrane fission and peroxisome abundance; required for localization of Dnm1p and Mdv1p during mitochondr	17.733	4.7615e-19	1	16.8	2	2	1.40107	0.486529	1.4443	2	29	4	4	0.81108	-0.302084	27.086	5
	143	YGL001C	ERG26	>YGL001C ERG26 SGDID:S000002969, Chr VII from 496502-495453, Genome Release 64-1-1, reverse complement, Verified ORF, C-3 sterol dehydrogenase, catalyzes the second of three steps required to remove two C-4 methyl groups from an intermediate in ergosterol	38.706	4.1154e-10	1	4.6	2	2	1.3634	0.44721		1	12.3	5	5	1.1035	0.142087	37.855	4
	160	YGR147C	NAT2	>YGR147C NAT2 SGDID:S000003379, Chr VII from 786920-786054, Genome Release 64-1-1, reverse complement, Verified ORF, Protein with an apparent role in acetylation of N-terminal methionine residues	32.804	1.3611e-30	1	16	6	6	1.35967	0.443262		1	24.7	7	7	45.631	5.51194	33.104	4
	127	YER107C	GLE2	>YER107C GLE2 SGDID:S000000909, Chr V from 374545-373448, Genome Release 64-1-1, reverse complement, Verified ORF, Component of the Nup82 subcomplex of the nuclear pore complex; required for polyadenylated RNA export but not for protein import; homologous	40.522	7.8559e-105	1	35.1	10	10	1.3517	0.434773	34.949	15	40.3	11	11	1.6535	0.725523	41.009	22
	146	YGL068W	MNP1	>YGL068W MNP1 SGDID:S000003036, Chr VII from 375087-375671, Genome Release 64-1-1, Verified ORF, Protein associated with the mitochondrial nucleoid; putative mitochondrial ribosomal protein with similarity to E. coli L7/L12 ribosomal protein; required for	20.65	5.1753e-08	1	6.7	1	1	1.32658	0.407708	16.612	2	10.8	2	2	0.90881	-0.137949	20.99	3
	299	YNR036C	MRPS12	>YNR036C MRPS12 SGDID:S000005319, Chr XIV from 694822-694361, Genome Release 64-1-1, reverse complement, Verified ORF, Mitochondrial protein; may interact with ribosomes based on co-purification experiments; similar to E. coli and human mitochondrial S12	16.916	0.00077516	1	7.2	1	1	1.32403	0.404936		1	7.2	1	1	0.87093	-0.199371		1
	37	YBL029C-A	YBL029C-A	>YBL029C-A YBL029C-A SGDID:S000007591, Chr II from 164772-164488, Genome Release 64-1-1, reverse complement, Uncharacterized ORF, Protein of unknown function; green fluorescent protein (GFP)-fusion protein localizes to the cell periphery; has potential or	11.161	3.8909e-10	1	21.3	2	2	1.31558	0.395701	13.047	2	21.3	2	2	1.3047	0.383718	28.894	2
	210	YJR048W	CYC1	>YJR048W CYC1 SGDID:S000003809, Chr X from 526335-526664, Genome Release 64-1-1, Verified ORF, Cytochrome c, isoform 1; electron carrier of the mitochondrial intermembrane space that transfers electrons from ubiquinone-cytochrome c oxidoreductase to cytoc	12.182	2.55e-33	1	48.6	6	4	1.3152	0.395283	15.39	6	39.4	5	3	0.89494	-0.160137	13.393	4
	104	YDR347W	MRP1	>YDR347W MRP1 SGDID:S000002755, Chr IV from 1169178-1170143, Genome Release 64-1-1, Verified ORF, Mitochondrial ribosomal protein of the small subunit; MRP1 exhibits genetic interactions with PET122, encoding a COX3-specific translational activator, and w	36.728	1.5448e-06	1	4	1	1	1.30962	0.389149		1	4	1	1	0.79166	-0.337047		1
	262	YMR047C	NUP116	>YMR047C NUP116 SGDID:S000004650, Chr XIII from 366705-363364, Genome Release 64-1-1, reverse complement, Verified ORF, Subunit of the Nup82 subcomplex of the nuclear pore complex; localized to both sides of the pore; contains a repetitive GLFG motif that	116.23	3.9547e-54	1	5.4	6	6	1.29614	0.374225	108.74	14	9.3	10	10	1.5578	0.63951	53.376	35
	224	YKL150W	MCR1	>YKL150W MCR1 SGDID:S000001633, Chr XI from 166544-167452, Genome Release 64-1-1, Verified ORF, Mitochondrial NADH-cytochrome b5 reductase, involved in ergosterol biosynthesis	34.137	3.8385e-24	1	20.9	8	8	1.29281	0.370508	202.51	9	20.9	8	8	0.79304	-0.334534	17.724	8
	253	YML009C	MRPL39	>YML009C MRPL39 SGDID:S000004468, Chr XIII from 251516-251304, Genome Release 64-1-1, reverse complement, Verified ORF, Mitochondrial ribosomal protein of the large subunit	7.9725	7.0665e-05	1	25.7	2	2	1.29082	0.36829	8.9405	2	0	0	0				0
	165	YGR222W	PET54	>YGR222W PET54 SGDID:S000003454, Chr VII from 939923-940804, Genome Release 64-1-1, Verified ORF, Mitochondrial inner membrane protein; binds to the 5 UTR of the COX3 mRNA to activate its translation together with Pet122p and Pet494p; also binds to the C	34.637	2.6577e-14	1	17.7	5	5	1.28815	0.365295	211.73	5	7.8	3	3	0.76349	-0.389319	11.987	3
	285	YNL071W	LAT1	>YNL071W LAT1 SGDID:S000005015, Chr XIV from 491523-492971, Genome Release 64-1-1, Verified ORF, Dihydrolipoamide acetyltransferase component (E2) of pyruvate dehydrogenase complex, which catalyzes the oxidative decarboxylation of pyruvate to acetyl-CoA	51.817	4.6212e-99	1	28.2	15	15	1.26459	0.33867	29.604	20	28.4	14	14	0.84561	-0.241936	49.578	18
	288	YNL169C	PSD1	>YNL169C PSD1 SGDID:S000005113, Chr XIV from 317671-316169, Genome Release 64-1-1, reverse complement, Verified ORF, Phosphatidylserine decarboxylase of the mitochondrial inner membrane, converts phosphatidylserine to phosphatidylethanolamine	56.594	5.2496e-102	1	23	8	8	1.2493	0.321117		1	31.4	13	13	7.0065	2.80869	265.83	6
	254	YML010W	SPT5	>YML010W SPT5 SGDID:S000004470, Chr XIII from 247677-250868, Genome Release 64-1-1, Verified ORF, Protein involved in regulating Pol I and Pol II transcription and pre-mRNA processing; forms a complex with Spt4p; contains a C-terminal repeat domain that i	115.65	1.5009e-13	1	1.5	1	1	1.22377	0.291327		1	4.4	4	4	1.0069	0.00992041	23.191	4
	144	YGL008C;YPL036W	PMA1;PMA2	>YGL008C PMA1 SGDID:S000002976, Chr VII from 482666-479910, Genome Release 64-1-1, reverse complement, Verified ORF, Plasma membrane H+-ATPase, pumps protons out of the cell; major regulator of cytoplasmic pH and plasma membrane potential; P2-type ATPase;	99.618	1.8485e-172	2	18.8	16	16	1.22363	0.291168	40.108	26	16.8	15	15	0.98829	-0.0169937	30.097	30
	264	YMR072W	ABF2	>YMR072W ABF2 SGDID:S000004676, Chr XIII from 411569-412120, Genome Release 64-1-1, Verified ORF, Mitochondrial DNA-binding protein involved in mitochondrial DNA replication and recombination, member of HMG1 DNA-binding protein family; activity may be reg	21.561	1.6401e-12	1	13.1	2	2	1.22302	0.290445	2.406	2	12	2	2	0.69942	-0.515769	33.282	3
	352	YPR149W	NCE102	>YPR149W NCE102 SGDID:S000006353, Chr XVI from 829918-830439, Genome Release 64-1-1, Verified ORF, Protein of unknown function; contains transmembrane domains; involved in secretion of proteins that lack classical secretory signal sequences; component of	18.967	0.0027471	1	7.5	1	1	1.22176	0.288963		1	7.5	1	1	1.0349	0.0494914		1
	322	YOR317W	FAA1	>YOR317W FAA1 SGDID:S000005844, Chr XV from 909343-911445, Genome Release 64-1-1, Verified ORF, Long chain fatty acyl-CoA synthetase, activates imported fatty acids with a preference for C12:0-C16:0 chain lengths; functions in long chain fatty acid import	77.865	1.4265e-48	1	11.6	7	7	1.20719	0.271653	29.861	7	15	9	9	1.096	0.132248	17.177	10
	191	YIL125W	KGD1	>YIL125W KGD1 SGDID:S000001387, Chr IX from 122689-125733, Genome Release 64-1-1, Verified ORF, Component of the mitochondrial alpha-ketoglutarate dehydrogenase complex, which catalyzes a key step in the tricarboxylic acid (TCA) cycle, the oxidative decar	114.41	1.7335e-110	1	9.5	9	9	1.20469	0.26866	20.398	10	32.5	28	28	0.84622	-0.240895	24.624	34
	270	YMR124W	YMR124W	>YMR124W YMR124W SGDID:S000004731, Chr XIII from 514456-517287, Genome Release 64-1-1, Uncharacterized ORF, Protein of unknown function; GFP-fusion protein localizes to the cell periphery, cytoplasm, bud, and bud neck; interacts with Crm1p in two-hybrid a	105.91	1.493e-06	1	1.2	1	1	1.20272	0.266299		1	2.7	2	2	0.99898	-0.0014723	11.997	3
	268	YMR108W	ILV2	>YMR108W ILV2 SGDID:S000004714, Chr XIII from 484084-486147, Genome Release 64-1-1, Verified ORF, Acetolactate synthase, catalyses the first common step in isoleucine and valine biosynthesis and is the target of several classes of inhibitors, localizes to	74.936	4.6246e-88	1	15.6	11	11	1.19888	0.26169	76.362	16	13.1	7	7	1.0449	0.0633649	52.55	17
	189	YIL108W	YIL108W	>YIL108W YIL108W SGDID:S000001370, Chr IX from 160887-162977, Genome Release 64-1-1, Uncharacterized ORF, Putative metalloprotease	77.413	1.6784e-21	1	9.9	6	6	1.18909	0.249857	24.434	5	7.5	5	5	0.90972	-0.136506	11.122	5
	60	YBR221C	PDB1	>YBR221C PDB1 SGDID:S000000425, Chr II from 666253-665153, Genome Release 64-1-1, reverse complement, Verified ORF, E1 beta subunit of the pyruvate dehydrogenase (PDH) complex, which is an evolutionarily-conserved multi-protein complex found in mitochondr	40.053	5.1663e-100	1	33.9	13	13	1.17017	0.226713	38.116	20	36.6	14	14	0.85355	-0.228452	21.565	20
	240	YLR229C	CDC42	>YLR229C CDC42 SGDID:S000004219, Chr XII from 604787-604212, Genome Release 64-1-1, reverse complement, Verified ORF, Small rho-like GTPase, essential for establishment and maintenance of cell polarity; mutants have defects in the organization of actin an	21.322	1.0579e-11	1	11	2	2	1.16982	0.226291	13.916	3	16.8	3	3	1.1201	0.163628	17.439	4
	93	YDR148C	KGD2	>YDR148C KGD2 SGDID:S000002555, Chr IV from 755066-753675, Genome Release 64-1-1, reverse complement, Verified ORF, Dihydrolipoyl transsuccinylase, component of the mitochondrial alpha-ketoglutarate dehydrogenase complex, which catalyzes the oxidative dec	50.43	3.7111e-122	1	21	10	10	1.15985	0.213939	60.025	12	23.5	11	11	0.81921	-0.287695	68.006	14
	66	YCL009C	ILV6	>YCL009C ILV6 SGDID:S000000515, Chr III from 105548-104619, Genome Release 64-1-1, reverse complement, Verified ORF, Regulatory subunit of acetolactate synthase, which catalyzes the first step of branched-chain amino acid biosynthesis; enhances activity o	33.986	4.9689e-28	1	19.7	4	4	1.14362	0.193602	26.369	10	9.7	2	2	0.79365	-0.333425	8.489	3
	133	YER178W	PDA1	>YER178W PDA1 SGDID:S000000980, Chr V from 546817-548079, Genome Release 64-1-1, Verified ORF, E1 alpha subunit of the pyruvate dehydrogenase (PDH) complex, catalyzes the direct oxidative decarboxylation of pyruvate to acetyl-CoA; phosphorylated; regulate	46.343	1.4141e-124	1	42.6	19	19	1.13091	0.17749	93.586	21	39.8	19	19	0.8354	-0.259461	59.029	21
	67	YCL017C	NFS1	>YCL017C NFS1 SGDID:S000000522, Chr III from 94270-92777, Genome Release 64-1-1, reverse complement, Verified ORF, Cysteine desulfurase involved in iron-sulfur cluster (Fe/S) biogenesis and in thio-modification of mitochondrial and cytoplasmic tRNAs; esse	54.466	1.6975e-08	1	1.6	1	1	1.12423	0.168933		1	7.4	3	3	0.91373	-0.13016	20.698	3
	226	YKL170W	MRPL38	>YKL170W MRPL38 SGDID:S000001653, Chr XI from 130634-131050, Genome Release 64-1-1, Verified ORF, Mitochondrial ribosomal protein of the large subunit; appears as two protein spots (YmL34 and YmL38) on two-dimensional SDS gels	14.904	5.9909e-19	1	34.1	4	4	1.11896	0.162154	16.492	9	34.1	4	4	0.85468	-0.226544	21.25	9
	155	YGR086C	PIL1	>YGR086C PIL1 SGDID:S000003318, Chr VII from 650617-649598, Genome Release 64-1-1, reverse complement, Verified ORF, Primary component of eisosomes, which are large immobile cell cortex structures associated with endocytosis; null mutants show activation	38.349	7.1936e-67	1	31.6	12	10	1.11188	0.152997	118.44	21	31	12	10	0.92593	-0.111025	47.547	20
	70	YCR003W	MRPL32	>YCR003W MRPL32 SGDID:S000000596, Chr III from 118620-119171, Genome Release 64-1-1, Verified ORF, Mitochondrial ribosomal protein of the large subunit	21.437	2.9109e-07	1	6	1	1	1.1072	0.146915		1	9.8	2	2	1.1186	0.161694	23.266	2
	43	YBL090W	MRP21	>YBL090W MRP21 SGDID:S000000186, Chr II from 48825-49358, Genome Release 64-1-1, Verified ORF, Mitochondrial ribosomal protein of the small subunit; MRP21 exhibits genetic interactions with mutations in the COX2 and COX3 mRNA 5-untranslated leader sequen	20.394	1.1464e-08	1	10.7	2	2	1.10679	0.146388	21.46	2	15.8	3	3	0.85402	-0.227658	3.7668	3
	136	YFL018C	LPD1	>YFL018C LPD1 SGDID:S000001876, Chr VI from 103127-101628, Genome Release 64-1-1, reverse complement, Verified ORF, Dihydrolipoamide dehydrogenase, the lipoamide dehydrogenase component (E3) of the pyruvate dehydrogenase and 2-oxoglutarate dehydrogenase m	54.009	2.5149e-223	1	46.3	21	21	1.10641	0.145893	51.695	33	38.9	16	16	0.87341	-0.195269	50.224	17
	73	YCR028C-A	RIM1	>YCR028C-A RIM1 SGDID:S000007222, Chr III from 173115-172950,173440-173199, Genome Release 64-1-1, reverse complement, Verified ORF, Single-stranded DNA-binding protein essential for mitochondrial genome maintenance; involved in mitochondrial DNA replicat	15.386	1.3065e-29	1	38.5	4	4	1.09833	0.135317	7.5159	5	34.8	4	4	0.84425	-0.244258	20.957	5
	163	YGR193C	PDX1	>YGR193C PDX1 SGDID:S000003425, Chr VII from 885741-884509, Genome Release 64-1-1, reverse complement, Verified ORF, Dihydrolipoamide dehydrogenase (E3)-binding protein (E3BP) of the mitochondrial pyruvate dehydrogenase (PDH) complex, plays a structural r	45.361	3.0411e-23	1	16.3	7	7	1.06806	0.0949881	20.732	7	13.2	5	5	0.84424	-0.244275	17.396	6
	52	YBR084W	MIS1	>YBR084W MIS1 SGDID:S000000288, Chr II from 411054-413981, Genome Release 64-1-1, Verified ORF, Mitochondrial C1-tetrahydrofolate synthase, involved in interconversion between different oxidation states of tetrahydrofolate (THF); provides activities of fo	106.22	1.9963e-13	1	4	4	3	1.02495	0.0355496	7.9785	2	4.4	4	4	0.90358	-0.146276	8.6689	4
	342	YPR011C	YPR011C	>YPR011C YPR011C SGDID:S000006215, Chr XVI from 584042-583062, Genome Release 64-1-1, reverse complement, Uncharacterized ORF, Putative transporter, member of the mitochondrial carrier family; the authentic, non-tagged protein is detected in highly purifi	35.913	3.9193e-12	1	10.7	3	3	0.959233	-0.0600474		1	8.3	2	2				0
	325	YPL004C	LSP1	>YPL004C LSP1 SGDID:S000005925, Chr XVI from 551657-550632, Genome Release 64-1-1, reverse complement, Verified ORF, Primary component of eisosomes, which are large immobile patch structures at the cell cortex associated with endocytosis, along with Pil1p	38.071	1.7021e-68	1	33.1	12	10	0.895415	-0.159371	163.61	17	29.6	10	8	0.79753	-0.326389	32.35	17
	72	YCR009C	RVS161	>YCR009C RVS161 SGDID:S000000602, Chr III from 131542-130745, Genome Release 64-1-1, reverse complement, Verified ORF, Amphiphysin-like lipid raft protein; interacts with Rvs167p and regulates polarization of the actin cytoskeleton, endocytosis, cell pola	30.25	2.7421e-08	1	6.4	2	2	0.885269	-0.175812	17.863	2	9.4	3	3	1.2789	0.354903	12.51	3
	110	YML026C;YDR450W	RPS18B;RPS18A	>YML026C RPS18B SGDID:S000004488, Chr XIII from 223380-222987,223828-223782, Genome Release 64-1-1, reverse complement, Verified ORF, Protein component of the small (40S) ribosomal subunit; nearly identical to Rps18Ap and has similarity to E. coli S13 and	17.037	2.3188e-13	2	12.3	2	2	0.747217	-0.420402	5.6901	2	20.5	3	3	1.6952	0.761455	13.915	3
	107	YDR388W	RVS167	>YDR388W RVS167 SGDID:S000002796, Chr IV from 1250186-1251634, Genome Release 64-1-1, Verified ORF, Actin-associated protein with roles in endocytosis and exocytosis; interacts with Rvs161p to regulate actin cytoskeleton, endocytosis, and viability follow	52.774	1.6002e-08	1	3.5	2	2	0.554017	-0.851999	20.902	2	4.1	3	3	1.2612	0.334797	80.775	3
	40	YBL059W	YBL059W	>YBL059W YBL059W SGDID:S000000155, Chr II from 110594-110879,110949-111244, Genome Release 64-1-1, Uncharacterized ORF, Putative protein of unknown function; the authentic, non-tagged protein is detected in highly purified mitochondria in high-throughput	22.278	9.0626e-32	1	28	7	7				0	28	6	6	140.24	7.13175	45.83	2
	152	YGR033C	TIM21	>YGR033C TIM21 SGDID:S000003265, Chr VII from 554967-554248, Genome Release 64-1-1, reverse complement, Verified ORF, Nonessential subunit of the Translocase of the Inner Mitochondrial membrane (TIM23 complex); interacts with the Translocase of the Outer	27.205	6.6467e-08	1	8.8	2	2				0	11.7	3	3	44.359	5.47115		1
	142	YFR045W	YFR045W	>YFR045W YFR045W SGDID:S000001941, Chr VI from 241998-242009,242082-242999, Genome Release 64-1-1, Uncharacterized ORF, Putative mitochondrial transport protein; null mutant is viable, exhibits decreased levels of chitin and normal resistance to calcofluo	34.391	6.0909e-17	1	11.3	3	3				0	17.8	5	5	32.227	5.0102		1
	201	YJL062W-A	COA3	>YJL062W-A COA3 SGDID:S000007611, Chr X from 316723-316980, Genome Release 64-1-1, Verified ORF, Mitochondrial inner membrane protein that participates in regulation of COX1 translation, Cox1p stabilization, and cytochrome oxidase assembly	9.8814	0.00044799	1	0	0	0				0	12.9	1	1	25.479	4.67124	21.176	2
	348	YPR058W	YMC1	>YPR058W YMC1 SGDID:S000006262, Chr XVI from 673751-674674, Genome Release 64-1-1, Verified ORF, Mitochondrial protein, putative inner membrane transporter with a role in oleate metabolism and glutamate biosynthesis; member of the mitochondrial carrier (M	33.375	4.7346e-19	1	13	3	3				0	18.2	6	6	24.339	4.6052	15.244	3
	54	YBR104W	YMC2	>YBR104W YMC2 SGDID:S000000308, Chr II from 449667-450656, Genome Release 64-1-1, Verified ORF, Mitochondrial protein, putative inner membrane transporter with a role in oleate metabolism and glutamate biosynthesis; member of the mitochondrial carrier (MC	36.555	3.3106e-16	1	6.7	2	2				0	14.6	5	5	18.159	4.18261	59.93	3
	78	YDL027C	YDL027C	>YDL027C YDL027C SGDID:S000002185, Chr IV from 404957-403695, Genome Release 64-1-1, reverse complement, Uncharacterized ORF, Putative protein of unknown function; the authentic, non-tagged protein is detected in highly purified mitochondria in high-throu	48.312	1.5004e-27	1	14	7	7				0	2.9	1	1	17.988	4.16896		1
	350	YPR125W	YLH47	>YPR125W YLH47 SGDID:S000006329, Chr XVI from 787961-789325, Genome Release 64-1-1, Verified ORF, Mitochondrial inner membrane protein exposed to the mitochondrial matrix, associates with mitochondrial ribosomes, NOT required for respiratory growth; homol	52.174	4.6653e-19	1	16.5	6	6				0	12.1	5	5	16.129	4.01159	33.134	3
	311	YOR130C	ORT1	>YOR130C ORT1 SGDID:S000005656, Chr XV from 570807-569929, Genome Release 64-1-1, reverse complement, Verified ORF, Ornithine transporter of the mitochondrial inner membrane, exports ornithine from mitochondria as part of arginine biosynthesis; human orth	31.519	9.9633e-06	1	4.1	1	1				0	7.5	2	2	15.019	3.90872		1
	330	YPL103C	FMP30	>YPL103C FMP30 SGDID:S000006024, Chr XVI from 359406-358000, Genome Release 64-1-1, reverse complement, Verified ORF, Mitochondrial inner membrane protein with a role in maintaining mitochondrial morphology and normal cardiolipin levels; proposed to be in	54.367	7.3647e-17	1	8.5	4	4				0	7.7	4	4	12.128	3.60027		1
	190	YIL111W	COX5B	>YIL111W COX5B SGDID:S000001373, Chr IX from 155222-155222,155311-155765, Genome Release 64-1-1, Verified ORF, Subunit Vb of cytochrome c oxidase, which is the terminal member of the mitochondrial inner membrane electron transport chain; predominantly exp	17.197	2.4898e-27	1	15.2	2	1				0	16.6	3	1	11.032	3.46362		1
	241	YLR253W	YLR253W	>YLR253W YLR253W SGDID:S000004243, Chr XII from 642627-644336, Genome Release 64-1-1, Uncharacterized ORF, Putative protein of unknown function; the authentic, non-tagged protein is detected in highly purified mitochondria in high-throughput studies; tran	65.916	1.1654e-08	1	3.7	2	2				0	4.4	2	2	9.756	3.28629	59.166	2
	171	YGR243W;YHR162W	FMP43;MPC2	>YGR243W FMP43 SGDID:S000003475, Chr VII from 977336-977776, Genome Release 64-1-1, Uncharacterized ORF, Putative protein of unknown function; expression regulated by osmotic and alkaline stresses; the authentic, non-tagged protein is detected in highly p	16.23	1.0689e-10	2	21.2	3	3				0	21.2	4	4	8.981	3.16688		1
	317	YOR211C	MGM1	>YOR211C MGM1 SGDID:S000005737, Chr XV from 741569-738924, Genome Release 64-1-1, reverse complement, Verified ORF, Mitochondrial GTPase, present in complex with Ugo1p and Fzo1p; required for mt morphology and genome maintenance; exists as long and short	99.177	3.9735e-07	1	1.1	1	1				0	3.2	3	3	8.04	3.0072		1
	154	YGR082W	TOM20	>YGR082W TOM20 SGDID:S000003314, Chr VII from 644044-644595, Genome Release 64-1-1, Verified ORF, Component of the TOM (translocase of outer membrane) complex responsible for recognition and initial import steps for all mitochondrially directed proteins;	20.317	6.9181e-05	1	0	0	0				0	7.1	1	1	4.9988	2.32158		1
	215	YJR100C	AIM25	>YJR100C AIM25 SGDID:S000003861, Chr X from 617334-616351, Genome Release 64-1-1, reverse complement, Verified ORF, Putative protein of unknown function; non-tagged protein is detected in purified mitochondria in high-throughput studies; similar to murine	37.479	7.4096e-08	1	10.4	3	3				0	6.7	2	2	4.6876	2.22885	198.53	2
	23	Q0105;Q0110;Q0115;Q0120	COB;BI2;BI3;BI4	>Q0105 COB SGDID:S000007270, Chr Mito from 36540-36954,37723-37736,39141-39217,40841-41090,42508-42558,43297-43647, Genome Release 64-1-1, Verified ORF, Cytochrome b, mitochondrially encoded subunit of the ubiquinol-cytochrome c reductase complex which in	43.655	0.0020486	4	2.3	1	1				0	2.3	1	1	2.6818	1.4232	76.232	3
	205	YJL161W	FMP33	>YJL161W FMP33 SGDID:S000003697, Chr X from 117245-117787, Genome Release 64-1-1, Uncharacterized ORF, Putative protein of unknown function; the authentic, non-tagged protein is detected in highly purified mitochondria in high-throughput studies	20.185	6.1146e-09	1	12.8	2	2				0	15.6	3	3	2.6092	1.38361		1
	349	YPR100W	MRPL51	>YPR100W MRPL51 SGDID:S000006304, Chr XVI from 729791-730213, Genome Release 64-1-1, Verified ORF, Mitochondrial ribosomal protein of the large subunit	16.123	0.00096137	1	0	0	0				0	10	1	1	2.5128	1.3293		1
	121	YER058W	PET117	>YER058W PET117 SGDID:S000000860, Chr V from 271768-272091, Genome Release 64-1-1, Verified ORF, Protein required for assembly of cytochrome c oxidase	12.281	8.9473e-08	1	20.6	2	2				0	12.1	2	2	2.0456	1.03252	13.895	2
	231	YKR070W	YKR070W	>YKR070W YKR070W SGDID:S000001778, Chr XI from 573574-574632, Genome Release 64-1-1, Uncharacterized ORF, Putative protein of unknown function; the authentic, non-tagged protein is detected in highly purified mitochondria in high-throughput studies	39.406	0.00066367	1	0	0	0				0	2.8	1	1	2.0307	1.02198		1
	158	YGR119C	NUP57	>YGR119C NUP57 SGDID:S000003351, Chr VII from 729671-728046, Genome Release 64-1-1, reverse complement, Verified ORF, Nucleoporin, essential subunit of the nuclear pore complex (NPC), functions as the organizing center of an NPC subcomplex containing Nsp1	57.498	9.714e-06	1	0	0	0				0	2.2	1	1	1.8902	0.918539	9.2501	2
	71	YCR004C	YCP4	>YCR004C YCP4 SGDID:S000000597, Chr III from 120318-119575, Genome Release 64-1-1, reverse complement, Verified ORF, Protein of unknown function, has sequence and structural similarity to flavodoxins; predicted to be palmitoylated; the authentic, non-tagg	26.35	0.00084349	1	0	0	0				0	8.1	2	2	1.4415	0.527571		1
	87	YDL192W	ARF1	>YDL192W ARF1 SGDID:S000002351, Chr IV from 116321-116866, Genome Release 64-1-1, Verified ORF, ADP-ribosylation factor, GTPase of the Ras superfamily involved in regulation of coated vesicle formation in intracellular trafficking within the Golgi; functi	20.529	0.00012696	1	0	0	0				0	7.7	1	1	1.3856	0.470511		1
	109	YDR430C	CYM1	>YDR430C CYM1 SGDID:S000002838, Chr IV from 1328470-1325501, Genome Release 64-1-1, reverse complement, Verified ORF, Lysine-specific metalloprotease of the mitochondrial intermembrane space, member of the pitrilysin family; degrades proteins and preseque	112.18	9.8553e-09	1	0	0	0				0	3.3	3	3	1.326	0.407081		1
	346	YPR028W	YOP1	>YPR028W YOP1 SGDID:S000006232, Chr XVI from 623527-623577,623711-624202, Genome Release 64-1-1, Verified ORF, Membrane protein that interacts with Yip1p to mediate membrane traffic; interacts with Sey1p to maintain ER morphology; overexpression leads to	20.269	9.339e-05	1	0	0	0				0	11.1	2	2	1.1042	0.143002	32.444	2
	97	YDR233C	RTN1	>YDR233C RTN1 SGDID:S000002641, Chr IV from 930357-929470, Genome Release 64-1-1, reverse complement, Verified ORF, ER membrane protein that interacts with Sey1p to maintain ER morphology; interacts with exocyst subunit Sec6p, with Yip3p, and with Sbh1p;	32.916	3.3042e-05	1	0	0	0				0	8.8	2	2	1.0635	0.08882	3.0124	2
	199	YJL034W;YLL024C;YAL005C	KAR2;SSA2;SSA1	>YJL034W KAR2 SGDID:S000003571, Chr X from 381327-383375, Genome Release 64-1-1, Verified ORF, ATPase involved in protein import into the ER, also acts as a chaperone to mediate protein folding in the ER and may play a role in ER export of soluble protein	74.467	1.0381e-24	3	3.7	2	1				0	9.5	6	5	1.0143	0.0204844	21.384	5
	34	YDR225W;YBL003C;YOL012C	HTA1;HTA2;HTZ1	>YDR225W HTA1 SGDID:S000002633, Chr IV from 915530-915928, Genome Release 64-1-1, Verified ORF, Histone H2A, core histone protein required for chromatin assembly and chromosome function; one of two nearly identical subtypes (see also HTA2); DNA damage-dep	13.989	3.4668e-05	3	0	0	0				0	12.1	2	2	0.86861	-0.20322	1.5703	2
	33	YDR224C;YBL002W	HTB1;HTB2	>YDR224C HTB1 SGDID:S000002632, Chr IV from 914712-914317, Genome Release 64-1-1, reverse complement, Verified ORF, Histone H2B, core histone protein required for chromatin assembly and chromosome function; nearly identical to HTB2; Rad6p-Bre1p-Lge1p medi	14.252	0.0007589	2	0	0	0				0	14.5	2	2	0.86689	-0.206079	29.508	2
	275	YMR158W	MRPS8	>YMR158W MRPS8 SGDID:S000004767, Chr XIII from 572248-572715, Genome Release 64-1-1, Verified ORF, Mitochondrial ribosomal protein of the small subunit	17.47	0.00059882	1	0	0	0				0	11.6	2	2	0.72257	-0.468791		1
	170	YGR240C	PFK1	>YGR240C PFK1 SGDID:S000003472, Chr VII from 973734-970771, Genome Release 64-1-1, reverse complement, Verified ORF, Alpha subunit of heterooctameric phosphofructokinase involved in glycolysis, indispensable for anaerobic growth, activated by fructose-2,6	107.97	2.6162e-07	1	0	0	0				0	0.9	1	1	0.64233	-0.638613		1
	294	YNL328C	MDJ2	>YNL328C MDJ2 SGDID:S000005272, Chr XIV from 23274-22834, Genome Release 64-1-1, reverse complement, Verified ORF, Constituent of the mitochondrial import motor associated with the presequence translocase; function overlaps with that of Pam18p; stimulates	16.474	0.00047267	1	0	0	0				0	7.5	1	1	0.29125	-1.77967		1
	276	YMR188C	MRPS17	>YMR188C MRPS17 SGDID:S000004800, Chr XIII from 637004-636291, Genome Release 64-1-1, reverse complement, Verified ORF, Mitochondrial ribosomal protein of the small subunit	27.635	0.0020155	1	0	0	0				0	5.1	1	1	0.2828	-1.82215		1
	233	YKR095W	MLP1	>YKR095W MLP1 SGDID:S000001803, Chr XI from 619805-625432, Genome Release 64-1-1, Verified ORF, Myosin-like protein associated with the nuclear envelope, connects the nuclear pore complex with the nuclear interior; involved with Tel1p in telomere length c	218.45	0.0002197	1	0.6	1	1				0	0.9	1	1	0.05012	-4.31847		1
	22	Q0045	COX1	>Q0045 COX1 SGDID:S000007260, Chr Mito from 13818-13986,16435-16470,18954-18991,20508-20984,21995-22246,23612-23746,25318-25342,26229-26701, Genome Release 64-1-1, Verified ORF, Subunit I of cytochrome c oxidase, which is the terminal member of the mitoch	58.797	6.6645e-09	1	3.2	1	1				0	3.2	1	1				0
	27	Q0275	COX3	>Q0275 COX3 SGDID:S000007283, Chr Mito from 79213-80022, Genome Release 64-1-1, Verified ORF, Subunit III of cytochrome c oxidase, which is the terminal member of the mitochondrial inner membrane electron transport chain; one of three mitochondrially-enco	30.359	0.0011901	1	0	0	0				0	6.3	1	1				0
	83	YDL119C	YDL119C	>YDL119C YDL119C SGDID:S000002277, Chr IV from 247612-246689, Genome Release 64-1-1, reverse complement, Uncharacterized ORF, Putative mitochondrial transport protein; GFP-fusion protein is induced in response to the DNA-damaging agent MMS; the authentic,	34.203	1.0959e-12	1	13	3	3				0	5.2	1	1				0
	91	YDR058C	TGL2	>YDR058C TGL2 SGDID:S000002465, Chr IV from 568703-567723, Genome Release 64-1-1, reverse complement, Verified ORF, Triacylglycerol lipase that is localized to the mitochondria; has lipolytic activity towards triacylglycerols and diacylglycerols when expr	37.5	0.00092431	1	3.1	1	1				0	3.4	1	1				0
	112	YDR512C	EMI1	>YDR512C EMI1 SGDID:S000002920, Chr IV from 1471063-1470500, Genome Release 64-1-1, reverse complement, Verified ORF, Non-essential protein required for transcriptional induction of the early meiotic-specific transcription factor IME1, also required for s	21.071	4.0579e-05	1	7	1	1				0	7	1	1				0
	116	YEL059C-A	SOM1	>YEL059C-A SOM1 SGDID:S000002954, Chr V from 42624-42400, Genome Release 64-1-1, reverse complement, Verified ORF, Subunit of the mitochondrial inner membrane peptidase, which is required for maturation of mitochondrial proteins of the intermembrane space	8.4154	4.2475e-10	1	45.9	3	3				0	18.9	1	1				0
	130	YER154W	OXA1	>YER154W OXA1 SGDID:S000000956, Chr V from 475020-476228, Genome Release 64-1-1, Verified ORF, Mitochondrial inner membrane insertase, mediates the insertion of both mitochondrial- and nuclear-encoded proteins from the matrix into the inner membrane, inte	44.815	2.4385e-12	1	11.9	4	4				0	7.5	3	3				0
	173	YGR257C	MTM1	>YGR257C MTM1 SGDID:S000003489, Chr VII from 1007305-1006205, Genome Release 64-1-1, reverse complement, Verified ORF, Mitochondrial protein of the mitochondrial carrier family, involved in activating mitochondrial Sod2p probably by facilitating insertion	40.763	1.3321e-05	1	3.8	1	1				0	3.8	1	1				0
	178	YHR023W	MYO1	>YHR023W MYO1 SGDID:S000001065, Chr VIII from 151666-157452, Genome Release 64-1-1, Verified ORF, Type II myosin heavy chain, required for wild-type cytokinesis and cell separation; localizes to the actomyosin ring; binds to myosin light chains Mlc1p and	223.63	8.525e-05	1	0	0	0				0	0.5	1	1				0
	213	YJR094C	IME1	>YJR094C IME1 SGDID:S000003854, Chr X from 605651-604569, Genome Release 64-1-1, reverse complement, Verified ORF, Master regulator of meiosis that is active only during meiotic events, activates transcription of early meiotic genes through interaction wi	41.858	0.0021352	1	0	0	0				0	1.9	1	1				0
	220	YKL087C	CYT2	>YKL087C CYT2 SGDID:S000001570, Chr XI from 277863-277189, Genome Release 64-1-1, reverse complement, Verified ORF, Cytochrome c1 heme lyase, involved in maturation of cytochrome c1, which is a subunit of the mitochondrial ubiquinol-cytochrome-c reductase	26.076	5.6748e-13	1	12.9	2	2				0	9.4	2	2				0
	229	YKR052C	MRS4	>YKR052C MRS4 SGDID:S000001760, Chr XI from 533464-532550, Genome Release 64-1-1, reverse complement, Verified ORF, Iron transporter that mediates Fe2+ transport across the inner mitochondrial membrane; mitochondrial carrier family member, similar to and	33.307	0.002424	1	3.9	1	1				0	3.9	1	1				0
	238	YLR188W;YPL270W	MDL1;MDL2	>YLR188W MDL1 SGDID:S000004178, Chr XII from 528300-530387, Genome Release 64-1-1, Verified ORF, Mitochondrial inner membrane half-type ATP-binding cassette (ABC) transporter, mediates export of peptides generated upon proteolysis of mitochondrial protein	75.949	1.1862e-07	2	3	2	2				0	0	0	0				0
	245	YLR348C	DIC1	>YLR348C DIC1 SGDID:S000004340, Chr XII from 827873-826977, Genome Release 64-1-1, reverse complement, Verified ORF, Mitochondrial dicarboxylate carrier, integral membrane protein, catalyzes a dicarboxylate-phosphate exchange across the inner mitochondria	32.991	1.8209e-08	1	6.4	2	2				0	10.7	3	3				0
	247	YLR368W	MDM30	>YLR368W MDM30 SGDID:S000004360, Chr XII from 857540-859336, Genome Release 64-1-1, Verified ORF, F-box component of an SCF ubiquitin protein ligase complex; associates with and is required for Fzo1p ubiquitination and for mitochondria fusion; stimulates	70.528	0.0035156	1	0	0	0				0	1.2	1	1				0
	249	YLR389C	STE23	>YLR389C STE23 SGDID:S000004381, Chr XII from 902660-899577, Genome Release 64-1-1, reverse complement, Verified ORF, Metalloprotease involved, with homolog Axl1p, in N-terminal processing of pro-a-factor to the mature form; expressed in both haploids and	117.58	0.0021972	1	1.2	1	1				0	1.2	1	1				0
	261	YMR035W	IMP2	>YMR035W IMP2 SGDID:S000004638, Chr XIII from 341142-341675, Genome Release 64-1-1, Verified ORF, Catalytic subunit of the mitochondrial inner membrane peptidase complex, required for maturation of mitochondrial proteins of the intermembrane space; comple	19.93	4.2582e-06	1	7.3	1	1				0	16.9	3	3				0
	281	YNL003C	PET8	>YNL003C PET8 SGDID:S000004948, Chr XIV from 625829-624975, Genome Release 64-1-1, reverse complement, Verified ORF, S-adenosylmethionine transporter of the mitochondrial inner membrane, member of the mitochondrial carrier family; required for biotin bios	31.026	0.00044394	1	3.9	1	1				0	0	0	0				0
	296	YNR017W	TIM23	>YNR017W TIM23 SGDID:S000005300, Chr XIV from 662913-663581, Genome Release 64-1-1, Verified ORF, Essential component of the Translocase of the Inner Mitochondrial membrane (TIM23 complex); involved in protein import into mitochondrial matrix and inner me	23.243	1.2758e-11	1	17.1	2	2				0	11.7	1	1				0
	300	YNR041C	COQ2	>YNR041C COQ2 SGDID:S000005324, Chr XIV from 701659-700541, Genome Release 64-1-1, reverse complement, Verified ORF, Para hydroxybenzoate: polyprenyl transferase, catalyzes the second step in ubiquinone (coenzyme Q) biosynthesis	41.001	9.7739e-07	1	7.8	3	3				0	0	0	0				0
	308	YOR045W	TOM6	>YOR045W TOM6 SGDID:S000005571, Chr XV from 413852-414037, Genome Release 64-1-1, Verified ORF, Component of the TOM (translocase of outer membrane) complex responsible for recognition and initial import steps for all mitochondrially directed proteins; pr	6.4074	1.5573e-06	1	34.4	1	1				0	34.4	1	1				0
	329	YPL098C	MGR2	>YPL098C MGR2 SGDID:S000006019, Chr XVI from 364727-364386, Genome Release 64-1-1, reverse complement, Verified ORF, Protein required for growth of cells lacking the mitochondrial genome	12.252	8.255e-06	1	15	1	1				0	0	0	0				0
	334	YPL168W	YPL168W	>YPL168W YPL168W SGDID:S000006089, Chr XVI from 231217-232509, Genome Release 64-1-1, Uncharacterized ORF, Putative protein of unknown function; green fluorescent protein (GFP)-fusion protein localizes to the mitochondrion; expression may be cell cycle-re	48.827	1.2621e-05	1	1.6	1	1				0	3.5	1	1				0
	347	YPR036W	VMA13	>YPR036W VMA13 SGDID:S000006240, Chr XVI from 643836-645272, Genome Release 64-1-1, Verified ORF, Subunit H of the eight-subunit V1 peripheral membrane domain of the vacuolar H+-ATPase (V-ATPase), an electrogenic proton pump found throughout the endomembr	54.415	0.0019339	1	0	0	0				0	2.3	1	1				0
	351	YPR140W	TAZ1	>YPR140W TAZ1 SGDID:S000006344, Chr XVI from 814391-815536, Genome Release 64-1-1, Verified ORF, Lyso-phosphatidylcholine acyltransferase, required for normal phospholipid content of mitochondrial membranes; may remodel acyl groups of cardiolipin in the i	44.187	5.5378e-09	1	2.6	1	1				0	9.2	3	3				0
