# Supplementary material for: Ribosome-Associated Mba1 Escorts Cox2 from Insertion Machinery to Maturing Assembly Intermediates
Source: Mol Cell Biol. 2016 Oct 28;36(22):2782–93. doi: 10.1128/MCB.00361-16 (PMC5086520; doi:10.1128/MCB.00361-16)
Supplement: Supplemental material [file MCB.00361-16_zmb999101339so3.xlsx]

## Sheet: Legend & Column Headers
	Supplemental Table S2. MS-based establishment of protein abundance profiles of affinity-purified Cox20 complexes separated by BN-PAGE. Cox20 complexes were affinity-purified from differentially labeled wild-type and Cox20ProtA mitochondria mixed in equal amounts followed by BN-PAGE, LC-MS and data analysis as described in "Materials and Methods". Two independent replicates including a label-switc…
	Uniprot IDs	Uniprot accession numbers
	Gene Name	Gene/Standard name according to the Saccharomyces Genome Database
	Fasta Headers	Header for the protein identified retrieved from the fasta file provided by the Saccharomyces Genome Database
	PEP	Posterior error probability of the identification
	# of Proteins in Protein Group	Number of proteins assigned to the respective protein group; proteins identified by the same set of peptides are combined to a single protein group by MaxQuant
	Replicate 1 - MS intensity L	sum of all peptide MS intensities light (L) assigned to each protein per gel slice in replicate 1
	Replicate 2 - MS intensity H	sum of all peptide MS intensities heavy (H) assigned to each protein per gel slice in replicate 2
	Replicate 1 - normalized MS intensity L	normalized MS intensities light (L) assigned to each protein per gel slice in replicate 1
	Replicate 2 - normalized MS intensity H	normalized MS intensities heavy (H) assigned to each protein per gel slice in replicate 2

## Sheet: Results BN-PAGE
												Replicate 1 - MS Intensity L													Replicate 1 - normalized MS Intensity L
	Uniprot IDs	Gene Name	Fasta Headers	PEP	# of Proteins in Protein Group	slice 1	slice 2	slice 3	slice 4	slice 5	slice 6	slice 7	slice 8	slice 9	slice 10	slice 11	slice 12	slice 13	slice 1	slice 2	slice 3	slice 4	slice 5	slice 6	slice 7	slice 8	slice 9	slice 10	slice 11	slice 12	slice 13
	Q0250	COX2	>Q0250 COX2 SGDID:S000007281, Chr Mito from 73758-74513, Genome Release 64-1-1, Verified ORF, Subunit II of cytochrome c oxidase, which is the terminal member of the mitochondrial inner membrane electron transport chain; one of three mitochondrially-encod	5.8207e-106	1	22738000	3241000	8327400	15453000	48953000	128150000	142800000	77533000	43262000	33403000	69202000	15790000	1034000	0.15923	0.0226961	0.0583151	0.108214	0.342808	0.897409	1	0.542948	0.302955	0.233915	0.484608	0.110574	0.0072409
	YBR024W	SCO2	>YBR024W SCO2 SGDID:S000000228, Chr II from 289445-290350, Genome Release 64-1-1, Verified ORF, Protein anchored to the mitochondrial inner membrane, similar to Sco1p and may have a redundant function with Sco1p in delivery of copper to cytochrome c oxida	4.4273e-98	1	2302500	372200	760260	6601900	23574000	68624000	31726000	1481600	2872400	4620100	5491300	5593900	541770	0.0335524	0.00542376	0.0110786	0.096204	0.343524	1	0.462316	0.0215901	0.0418571	0.0673248	0.0800201	0.0815152	0.00789476
	YBR185C	MBA1	>YBR185C MBA1 SGDID:S000000389, Chr II from 599959-599123, Genome Release 64-1-1, reverse complement, Verified ORF, Membrane-associated mitochondrial ribosome receptor; forms a complex with Mdm38p that may facilitate recruitment of mRNA-specific translati	2.6142e-83	1	0	0	0	781950	696470	3314500	2910300	2978700	2691800	17055000	397010	832390	0	0	0	0	0.0458487	0.0408367	0.194342	0.170642	0.174653	0.157831	1	0.0232782	0.0488062	0
	YDL107W	MSS2	>YDL107W MSS2 SGDID:S000002265, Chr IV from 268921-269976, Genome Release 64-1-1, Verified ORF, Peripherally bound inner membrane protein of the mitochondrial matrix involved in membrane insertion of C-terminus of Cox2p, interacts genetically and physical	2.2576e-120	1	0	169030	1784000	16766000	72279000	219280000	90035000	1796500	0	0	0	0	0	0	0.000770841	0.00813572	0.0764593	0.32962	1	0.410594	0.00819272	0	0	0	0	0
	YDR231C	COX20	>YDR231C COX20 SGDID:S000002639, Chr IV from 926910-926293, Genome Release 64-1-1, reverse complement, Verified ORF, Mitochondrial inner membrane protein, required for proteolytic processing of Cox2p and its assembly into cytochrome c oxidase	0	1	108580000	24362000	27029000	57802000	131790000	421210000	365390000	186970000	152020000	269070000	335470000	193080000	39089000	0.257781	0.0578381	0.0641699	0.137228	0.312884	1	0.867477	0.443888	0.360913	0.638802	0.796444	0.458394	0.0928017
	YGR062C	COX18	>YGR062C COX18 SGDID:S000003294, Chr VII from 617278-616328, Genome Release 64-1-1, reverse complement, Verified ORF, Mitochondrial integral inner membrane protein required for membrane insertion of C-terminus of Cox2p; interacts genetically and physicall	7.6976e-46	1	0	0	0	1213500	14285000	43503000	23950000	0	0	0	0	0	0	0	0	0	0.0278946	0.328368	1	0.550537	0	0	0	0	0	0
	YOR266W	PNT1	>YOR266W PNT1 SGDID:S000005792, Chr XV from 821023-822294, Genome Release 64-1-1, Verified ORF, Mitochondrial integral inner membrane protein involved in membrane insertion of C-terminus of Cox2p, interacts genetically and physically with Cox18p; deletion	1.2307e-273	1	978390	211580	5744400	31291000	99008000	287340000	143730000	6941000	0	0	0	0	0	0.00340499	0.00073634	0.0199916	0.108899	0.344567	1	0.500209	0.0241561	0	0	0	0	0
												Replicate 2 - MS Intensity H													Replicate 2 - normalized MS Intensity H
	Uniprot IDs	Gene Name	Fasta Headers	PEP	# of Proteins in Protein Group	slice 1	slice 2	slice 3	slice 4	slice 5	slice 6	slice 7	slice 8	slice 9	slice 10	slice 11	slice 12	slice 13	slice 1	slice 2	slice 3	slice 4	slice 5	slice 6	slice 7	slice 8	slice 9	slice 10	slice 11	slice 12	slice 13
	Q0250	COX2	>Q0250 COX2 SGDID:S000007281, Chr Mito from 73758-74513, Genome Release 64-1-1, Verified ORF, Subunit II of cytochrome c oxidase, which is the terminal member of the mitochondrial inner membrane electron transport chain; one of three mitochondrially-encod	5.8207e-106	1	19597000	0	4385200	16260000	62729000	109690000	131100000	67551000	31315000	39474000	81519000	5453600	1295500	0.149481	0	0.0334493	0.124027	0.478482	0.83669	1	0.515263	0.238863	0.301098	0.621808	0.0415988	0.00988177
	YBR024W	SCO2	>YBR024W SCO2 SGDID:S000000228, Chr II from 289445-290350, Genome Release 64-1-1, Verified ORF, Protein anchored to the mitochondrial inner membrane, similar to Sco1p and may have a redundant function with Sco1p in delivery of copper to cytochrome c oxida	4.4273e-98	1	1601400	0	587650	4139200	27653000	73200000	40490000	2057800	1657900	527310	4206700	4156400	895420	0.021877	0	0.00802801	0.0565464	0.377773	1	0.553142	0.028112	0.0226489	0.00720369	0.0574686	0.0567814	0.0122325
	YBR185C	MBA1	>YBR185C MBA1 SGDID:S000000389, Chr II from 599959-599123, Genome Release 64-1-1, reverse complement, Verified ORF, Membrane-associated mitochondrial ribosome receptor; forms a complex with Mdm38p that may facilitate recruitment of mRNA-specific translati	2.6142e-83	1	0	0	0	0	525980	417990	408640	992810	533610	6422100	0	407770	0	0	0	0	0	0.0819016	0.0650862	0.0636303	0.154593	0.0830896	1	0	0.0634948	0
	YDL107W	MSS2	>YDL107W MSS2 SGDID:S000002265, Chr IV from 268921-269976, Genome Release 64-1-1, Verified ORF, Peripherally bound inner membrane protein of the mitochondrial matrix involved in membrane insertion of C-terminus of Cox2p, interacts genetically and physical	2.2576e-120	1	0	0	106780	9805000	85900000	196180000	73322000	1836400	0	0	0	0	0	0	0	0.000544296	0.0499796	0.437863	1	0.373749	0.00936079	0	0	0	0	0
	YDR231C	COX20	>YDR231C COX20 SGDID:S000002639, Chr IV from 926910-926293, Genome Release 64-1-1, reverse complement, Verified ORF, Mitochondrial inner membrane protein, required for proteolytic processing of Cox2p and its assembly into cytochrome c oxidase	0	1	77008000	5092200	13733000	34646000	143970000	396090000	494340000	216480000	128530000	191580000	371260000	152720000	38462000	0.155779	0.010301	0.0277805	0.0700854	0.291237	0.80125	1	0.437917	0.260003	0.387547	0.751022	0.308937	0.0778047
	YGR062C	COX18	>YGR062C COX18 SGDID:S000003294, Chr VII from 617278-616328, Genome Release 64-1-1, reverse complement, Verified ORF, Mitochondrial integral inner membrane protein required for membrane insertion of C-terminus of Cox2p; interacts genetically and physicall	7.6976e-46	1	0	0	0	2577300	20281000	37304000	11747000	0	0	0	0	0	0	0	0	0	0.0690891	0.543668	1	0.314899	0	0	0	0	0	0
	YOR266W	PNT1	>YOR266W PNT1 SGDID:S000005792, Chr XV from 821023-822294, Genome Release 64-1-1, Verified ORF, Mitochondrial integral inner membrane protein involved in membrane insertion of C-terminus of Cox2p, interacts genetically and physically with Cox18p; deletion	1.2307e-273	1	2270200	0	1790100	24923000	156950000	286020000	164460000	4662300	337990	0	0	0	0	0.00793721	0	0.00625865	0.0871373	0.548738	1	0.574995	0.0163006	0.0011817	0	0	0	0
